# Supplementary material for: Author Correction: Ketamine disinhibits dendrites and enhances calcium signals in prefrontal dendritic spines
Source: Nat Commun. 2021 Jan 8;12:370. doi: 10.1038/s41467-020-20634-x (PMC7794239; doi:10.1038/s41467-020-20634-x)
Supplement: Supplementary file 1 — Source data [file 41467_2020_20634_MOESM1_ESM.xlsx]

## Sheet: Fig1g
Saline							Ketamine
Trace 1 pre (%)	Trace 1 post (%)		Trace 2 pre (%)	Trace 2 post (%)			Trace 1 pre (%)	Trace 1 post (%)		Trace 2 pre (%)	Trace 2 post (%)
0.773248	11.005		5.02803	6.46207			4.36944	8.22111		28.8094	4.40047
8.23102	1.11838		6.06748	14.3368			23.5625	11.2435		24.2562	4.90662
4.62833	7.03471		1.58402	3.83895			24.5756	11.3304		18.2713	3.12778
-12.2686	6.92254		7.38466	6.56079			22.5979	15.9743		14.3536	3.59416
3.8704	4.86639		8.73225	12.3156			11.1345	31.7922		-1.69976	7.64449
5.01514	3.29275		-0.826439	7.87979			16.1866	9.83431		6.42247	8.70505
0.970391	5.8376		14.1959	6.68536			-8.22172	80.6671		0.10436	12.888
18.4763	6.62045		10.1641	19.9208			6.73217	92.2842		6.17509	8.78683
9.4549	2.15288		11.493	15.1042			17.111	67.4733		20.4994	6.86464
19.4694	4.73689		-0.384305	25.1754			29.0875	39.5867		41.9239	5.93318
0.0882739	6.01584		6.1494	12.332			0.312152	26.8158		63.1658	14.159
4.10951	21.9009		5.64619	6.42409			-0.597086	16.5668		32.7474	13.2771
10.3437	12.3465		0.408045	10.3585			-0.716588	18.1342		22.0974	8.52265
5.74965	11.9744		8.55444	13.0022			-4.73021	22.5224		35.8709	15.0359
6.46924	10.3979		22.0123	18.5302			9.34309	9.07035		15.0495	12.4579
7.67851	13.1765		9.3136	6.70862			15.9169	20.2788		17.1439	12.1862
8.36249	8.20252		10.1337	10.9145			12.7686	39.9704		3.8443	14.5781
15.4483	6.9028		4.11796	14.4169			37.4271	20.4682		6.51851	10.8133
15.5538	6.36948		11.2086	-0.474257			9.9647	-3.59008		12.9077	2.23582
17.6146	12.3668		-2.16435	9.43152			9.04912	17.349		5.17837	11.867
7.72064	20.2083		2.76079	5.59024			1.62758	6.31823		10.8359	4.14959
17.763	8.60243		8.34829	16.9672			15.1686	2.23074		13.3139	4.88844
10.6776	8.06399		12.9333	12.2212			9.95534	16.6508		20.4964	1.99619
-0.348389	5.55198		11.9364	10.9767			-3.34628	14.0276		9.33302	5.92688
10.3542	-0.87215		12.2099	21.2034			26.3344	12.1249		-0.263881	8.28618
4.23312	2.47645		1.67342	26.9748			15.4113	15.8401		2.52474	4.86567
9.54195	3.36107		0.500001	11.1174			20.133	17.4075		9.81026	10.6144
4.78212	9.40333		9.48561	5.97161			22.2022	4.43058		14.5368	1.9335
4.432	0		4.17559	8.22707			28.4331	10.7029		24.2	10.9316
15.0744	8.81239		9.2167	4.8016			20.7842	15.0371		12.4517	16.1967
10.8191	-0.431678		-5.46814	10.3086			27.512	10.3984		14.2122	12.2864
4.13462	15.7195		5.59384	12.2004			27.7622	-0.497981		12.6494	-1.31542
8.70507	27.4637		0.0413902	13.5252			52.1992	1.5582		6.65444	8.7995
-0.068085	18.2534		10.2629	11.3481			31.1013	16.4884		4.81985	9.63291
1.12192	14.5475		-1.27579	21.8208			35.1685	3.00847		16.4577	5.82989
8.09373	18.1945		-2.48016	7.96612			69.9274	21.0238		-1.19654	1.87834
1.74161	14.2008		3.11975	15.4021			42.8189	17.4728		10.6798	7.32002
6.28545	-7.89778		-5.87537	16.7327			33.9849	10.8353		0.170204	9.25412
-1.45676	3.86161		0.753623	8.11534			13.4999	31.8626		-4.10319	4.52398
11.269	22.1295		5.37236	7.79206			-2.84487	8.36041		7.61262	4.60901
14.8978	15.06		-3.1189	-8.66622			24.4211	15.3202		12.4354	-0.142627
6.54638	16.0732		9.66143	17.4854			10.9066	0		6.78211	16.6735
1.82034	4.91418		0.838143	18.7638			19.3443	4.55889		0.0369133	4.95899
9.44126	7.97485		0.588308	4.55771			24.3138	0.435647		4.77345	2.41119
16.5528	1.69828		3.27812	5.33702			8.80888	3.63768		1.55015	6.39734
19.1489	6.43673		5.51486	4.7326			15.789	20.7938		4.66304	6.93743
8.20337	4.30634		-12.6181	8.65333			16.8673	8.09398		4.75523	-4.32431
18.0148	-6.64028		-4.62281	0.782708			9.06306	6.02628		10.3637	7.12891
9.1668	4.16311		-5.26493	8.41815			13.692	-0.615615		30.682	-3.37158
6.86013	0.635591		5.74703	12.5952			10.993	6.27841		13.7493	25.6102
12.5052	4.01913		2.89229	10.9069			14.3673	0.990528		17.5465	8.63269
9.78381	7.08887		-5.47307	8.17799			-9.38785	12.3762		21.8329	9.33569
6.34247	9.70225		15.6234	14.9041			15.6767	9.46754		16.2093	12.0885
8.4361	7.50954		16.4903	16.644			18.4779	5.6172		9.83738	9.42558
4.78657	6.87412		11.297	3.25778			10.7316	4.41551		4.67584	8.16617
12.0285	-0.247082		50.4189	10.5612			15.2693	0.875144		3.44141	9.24627
4.30416	7.54925		45.6796	6.08568			16.0257	4.05282		5.59204	11.6055
7.15669	10.1052		47.181	14.0588			-5.83298	-3.30542		3.91507	3.97405
14.262	7.55837		29.9432	7.45987			3.11196	35.8485		1.99106	3.76499
8.86394	-0.146536		-3.53844	7.94762			14.5864	26.4144		12.5193	7.3856
3.59148	1.92465		15.3186	0.126874			23.7682	6.88883		12.6264	3.4195
6.34083	4.44575		24.042	10.8216			2.81698	15.1516		32.2469	3.42385
10.615	-1.1442		20.761	7.3672			-1.01208	26.8838		12.5918	8.19248
21.1473	14.5503		10.9761	12.0289			-0.138045	9.31115		1.80913	6.13587
30.2384	6.50485		13.2658	17.5112			14.8305	15.8553		11.9586	7.85638
22.4115	13.3999		22.1484	11.9935			-0.812892	-2.05672		12.1998	14.4746
15.6919	13.0654		-1.55443	16.2835			13.861	6.23297		6.26766	1.4425
19.0271	17.2191		1.56393	20.7808			16.1002	5.41219		5.83461	4.24982
14.9446	3.17128		11.3657	17.3995			17.3981	7.65062		-2.1167	9.88697
22.0984	10.1497		12.205	8.99611			21.9621	-7.3586		5.20636	1.93021
20.8253	19.8617		4.63613	14.5437			13.6592	12.0891		-2.91524	2.67975
16.6276	5.76076		8.57766	13.2517			14.5938	-0.624674		7.0964	1.35317
15.5761	3.31569		4.34825	6.34333			13.4501	5.83711		6.34126	4.2674
13.2077	12.4797		1.509	6.7954			10.7769	18.2337		10.5079	12.1712
17.1686	6.78316		7.3652	18.6002			12.9533	7.28702		6.21851	15.7358
10.255	11.1911		9.49039	13.0648			6.20253	6.35931		3.36825	7.52194
9.07393	2.33005		5.24991	22.6767			13.1596	-1.81917		4.106	8.29833
9.56693	10.3267		-1.66825	21.6938			22.5668	5.2729		-7.17811	2.54272
8.24218	7.57285		6.51467	12.9795			13.5251	5.13914		3.9602	9.66723
-9.02456	16.3849		2.97959	21.9283			13.7058	0.586624		-3.58674	6.60338
5.31283	7.52919		3.29492	1.16749			20.3291	9.2676		7.32641	2.76749
11.244	5.43725		15.8969	10.8441			4.98605	10.9005		0.360727	2.92195
16.8627	9.80322		2.08616	7.86939			23.6832	14.2625		7.36233	5.0998
16.2128	11.9848		5.56135	2.06631			20.0376	16.2718		12.0908	12.8606
15.1408	8.57042		15.4362	24.1934			27.9977	28.2607		4.85591	29.1732
13.1074	2.33486		17.579	21.1623			10.0106	17.976		10.8902	11.5373
9.63993	13.7611		15.0283	13.8311			14.181	15.2526		4.46442	7.60241
17.8623	0.402897		13.6692	8.53144			9.5374	28.1921		5.42835	26.2559
6.55347	1.78605		8.99659	28.9285			15.6636	2.54897		-4.30188	32.5742
5.25169	21.3242		11.479	12.7262			24.3505	2.32441		4.53252	27.0812
6.50467	14.4275		5.93001	21.6575			44.229	5.2093		7.91328	17.5171
11.4172	7.54576		8.34599	3.31729			34.9903	-11.6153		8.1671	-1.01093
10.6169	3.89648		10.6258	22.8675			30.4646	-0.800036		9.01473	9.87728
7.78479	0.922872		8.24604	16.5876			32.0562	-6.17635		12.7532	11.5303
3.923	-0.159985		5.55585	17.0225			30.1238	15.3635		5.00828	16.9447
3.90619	2.34216		7.89011	18.9151			14.9214	0.4365		18.9391	7.4874
8.85838	1.46342		2.48563	13.5277			8.88866	6.16807		27.1808	6.48033
11.477	10.1498		-1.80434	28.4959			17.0639	5.9262		22.288	5.4492
-1.94243	6.6477		0	35.2656			23.3458	13.6073		20.392	10.538
5.71197	-3.26194		4.17391	11.7715			32.9774	13.4242		13.9202	0.457779
4.66033	7.96499		2.22172	23.2455			17.0463	13.4038		4.52957	-2.65478
7.90017	12.1157		25.4093	24.1073			27.0108	6.94875		-2.6775	6.93863
14.2774	2.10084		21.6271	9.80648			13.1922	35.5959		15.8768	11.0858
16.2031	6.53536		23.0866	9.89057			31.2981	84.7322		5.38677	2.83642
18.9464	10.6962		11.0981	12.8488			45.0791	64.9792		4.8301	16.4923
3.76877	13.6821		9.87183	14.4383			26.1087	46.1182		11.0287	11.4635
16.2456	7.42113		10.6243	12.4157			8.92729	27.0787		-3.55996	-0.905629
10.5885	10.5099		15.2169	7.97265			52.5678	18.1677		2.47516	16.1738
22.0958	15.0008		7.8025	6.99118			32.2818	4.27168		-0.728454	15.0799
13.5058	-1.83947		7.75749	16.126			34.7737	4.37565		2.58439	-1.9332
16.5976	17.2667		11.9269	0.508058			17.5454	0.71908		-1.76825	0
20.5827	9.76895		12.9792	16.6442			3.87411	12.2672		9.45761	2.61933
9.33023	13.9284		9.34765	10.56			37.4439	10.148		0.739117	9.01373
4.97915	7.31204		8.77403	11.6637			15.6433	3.43121		2.40437	10.238
10.1052	4.07677		0.412956	22.1537			23.5367	3.1543		1.97495	3.24946
9.39554	4.26878		0.371041	18.8609			20.1144	3.07228		13.3508	4.53831
12.8322	11.1459		11.3587	12.8253			24.6706	18.0269		2.90223	4.85429
9.67493	6.48561		6.26852	6.50319			24.4879	11.9855		2.00484	23.0377
13.9297	4.14513		0.659724	-2.55722			13.686	7.42699		7.86512	11.8127
16.0359	8.23894		4.47989	2.92622			24.1776	12.7111		6.48559	-1.43092
0.687972	-3.96389		2.279	7.35098			-0.0571582	5.99555		1.91313	-0.636196
7.04014	9.35121		13.8928	7.38834			9.54465	16.5418		-6.15228	3.30093
11.1412	4.45606		5.88218	5.81432			16.7749	3.00117		-5.48664	6.86996
13.2949	7.72038		5.48875	19.2026			32.2806	17.6883		-3.52891	-1.50446
7.12667	3.42177		6.02687	12.4285			15.1831	25.9586		10.7513	15.5144
3.89693	5.217		13.3701	13.3081			15.5893	20.0832		14.855	7.37974
14.4555	1.18109		25.0878	20.4861			20.0267	21.8615		-0.438096	-6.5969
3.0159	-0.00103175		17.8726	8.99546			9.19999	11.1664		3.45231	59.4964
11.6572	-3.11327		12.9589	15.6522			22.4761	25.0323		-5.9807	94.2321
7.62183	-0.260621		-1.52907	17.2754			35.2017	13.7342		1.48185	58.3421
9.8618	0.248302		12.4146	13.7744			17.3343	13.2519		2.44672	34.6334
9.94895	8.25359		7.17195	5.91587			30.645	-3.85549		18.0276	24.4211
10.1257	-2.55777		3.47067	15.2428			21.5927	11.0354		1.13067	18.6379
-3.44389	16.1444		9.83752	15.5506			9.54319	12.1592		9.82818	19.1557
9.50208	2.19654		5.53479	15.5638			30.5634	18.6952		22.3634	31.1617
8.45868	7.78363		-0.341044	12.4201			19.1181	22.9386		44.7717	25.344
-0.904637	5.36095		10.4616	18.6562			10.9013	10.1221		24.767	16.4704
4.37693	15.6577		9.18486	2.33563			8.93419	17.688		15.1769	10.8572
10.6811	0.935305		7.13019	15.2466			9.33832	-3.2		22.0893	4.23783
1.24621	8.07392		-0.790662	10.2825			12.1167	17.7919		7.5359	7.24344
-1.12175	2.62544		7.78071	11.4693			16.1825	18.0126		8.16973	8.81604
14.5402	7.21573		20.2494	8.41407			2.74443	22.699		20.1371	9.73186
0.333372	9.18636		1.45195	6.6409			11.0263	4.00802		4.63999	10.5994
5.19579	3.40495		8.69153	16.5623			8.5064	7.1612		21.0487	8.52198
5.39986	13.1512		2.878	10.2439			33.4845	2.42539		18.5291	-0.417121
22.144	4.31178		2.79242	9.8975			23.2214	12.2193		9.84819	9.46135
12.8396	6.61323		-2.51284	4.56781			1.10401	19.9306		3.0743	4.07027
8.9809	-1.23001		8.6866	16.5554			8.22913	29.6357		20.3399	-4.74463
2.10603	4.50249		10.6241	11.9787			6.73213	18.1866		3.26503	15.2989
3.12329	5.0034		5.0536	20.2302			3.47857	18.5962		9.68276	1.37452
8.68676	10.9634		6.34783	2.0691			11.413	19.6554		-8.60673	18.739
3.29781	12.9622		8.72366	16.027			25.7332	12.7136		-3.0196	5.18769
12.6825	13.3291		-3.64924	0.862781			7.10823	14.1694		13.5097	4.54381
3.38772	2.39087		0.539742	12.4221			-3.28273	12.3832		9.77107	0.398095
8.81735	5.76765		7.17392	8.74244			20.5737	-0.852644		8.22797	9.9595
-0.79704	13.5538		0	6.23473			14.0263	3.62165		2.38626	0.496474
-1.74014	7.34631		-2.63308	6.30188			29.8852	16.2853		13.7392	-7.66045
9.14182	1.39608		-2.1113	5.74339			48.6846	9.85301		10.4855	1.54174
4.26576	13.4038		1.50584	14.5276			21.6085	12.8573		6.06445	13.9923
14.6917	12.4119		10.3338	10.0827			7.89059	5.98916		-2.82517	6.36475
13.406	-1.74759		-3.2644	0.462445			39.842	24.4441		25.5546	1.87677
5.84325	8.16217		3.34187	4.19502			13.3431	1.47436		20.3071	8.09538
8.38088	-3.7331		6.39453	5.80969			19.4274	12.7794		25.6844	6.68491
9.52543	3.01494		8.58505	5.42531			31.6748	16.7603		2.29248	3.87961
2.79325	6.97248		8.51156	6.90712			13.5711	26.9033		10.4284	1.83084
10.3053	5.63254		2.83787	8.65935			22.5249	5.46877		32.4966	8.05994
0.601238	9.92787		5.82683	3.57473			11.3039	17.3333		20.2138	20.3386
1.90774	9.30558		5.77119	3.93611			11.4515	23.1031		7.30095	14.5087
-2.83137	6.58725		2.38646	0.973479			-6.10426	1.40808		17.9305	5.46361
5.03893	10.8883		10.9584	-1.51431			13.2509	12.7727		8.95102	9.92453
-0.494026	5.72777		6.20722	8.63246			4.70418	28.8586		5.21646	19.9071
5.48308	4.97343		9.82846	8.78259			12.2186	7.25482		7.02137	14.628
1.96575	21.039		9.38652	8.8829			24.4446	12.013		7.63776	5.42495
4.95913	5.71226		13.714	4.01272			7.08343	-0.151519		15.2621	8.72551
12.2799	8.42213		23.1459	6.83565			11.0964	16.7376		9.24793	11.3333
3.73775	6.44871		13.4139	5.05656			23.6631	1.38144		13.9415	0
8.71826	5.51636		3.6542	27.0066			18.6592	25.7484		15.4994	6.11201
-0.535466	2.93924		2.22433	145.928			7.7767	8.59251		5.60252	0.11498
19.1551	6.63156		9.25893	97.9286			21.6937	10.203		11.419	4.85601
8.8064	0.124791		1.38749	75.5878			26.7421	13.5279		7.08298	7.15295
12.2109	15.8855		6.70633	46.3086			17.9276	9.71589		6.99845	-0.176408
19.3364	13.2195		0.914813	31.5841			33.9682	10.5832		13.9614	5.96409
3.82605	7.70096		9.21345	48.7433			106.388	9.94135		7.16297	11.9546
10.1537	6.58121		0	31.0296			102.897	-3.34945		0.0693409	-1.48469
18.7538	13.217		14.9075	87.6501			58.1384	5.08033		11.5618	10.0228
13.1059	4.71181		14.6897	70.6069			43.9737	20.7674		40.4284	38.188
17.6227	12.2344		8.14817	59.3759			33.6881	7.81471		34.8413	29.8516
7.70175	15.1694		6.02618	28.6425			23.3455	6.57229		14.1604	22.956
12.2621	6.19892		2.15788	16.3501			24.1264	4.5136		22.096	50.7148
16.8046	5.0287		-0.00599738	24.9589			31.3197	36.2292		18.5961	32.4539
9.83555	2.18693		7.64958	11.8611			15.1137	27.4851		11.938	25.3906
22.7847	6.20828		12.2057	13.3668			14.0649	15.08		3.63984	19.455
17.0119	0.997199		1.52055	13.0127			20.4189	25.5312		6.44529	35.5324
12.4282	9.67259		11.0153	14.6337			3.32315	7.1927		9.74889	30.2255
12.4606	2.20838		9.19242	13.6745			9.60286	6.51432		10.4227	17.4404
21.3066	0.83121		3.38684	24.0077			25.2665	18.7518		12.6746	3.18363
16.7235	19.2535		2.84494	8.33973			32.0461	15.2476		13.8551	33.3442
18.8292	7.41486		15.3322	14.4861			9.35758	14.3336		8.27193	23.7119
15.5575	6.48094		12.4059	13.715			1.94366	26.0336		14.7035	17.6898
13.345	7.80485		4.70469	14.5098			16.8195	31.1884		13.4713	25.076
11.0404	8.45727		13.6985	26.5906			11.8834	10.8709		3.81122	8.91808
17.6695	9.8467		4.23377	20.5359			25.3766	23.6002		5.76632	4.75791
14.1116	10.4439		-8.66531	5.7874			5.84046	10.1425		14.0169	5.99559
0.445462	14.9668		2.84436	9.79606			20.8142	17.0523		0.018616	5.3827
-0.630667	19.8759		2.92039	6.68994			-0.184827	21.3376		8.99614	-3.2396
13.5033	8.02989		12.7125	7.26188			5.748	6.21545		11.1603	1.8009
13.1931	-0.306437		7.72117	-10.6592			19.6619	10.2078		7.95698	-0.47611
5.38982	15.4271		0.226505	-3.62632			16.6167	8.63579		6.75722	-1.6298
-0.158524	6.7089		-0.187976	0.790016			4.65815	8.79805		4.2395	-2.41723
9.9011	12.1515		9.4395	-4.93576			14.9659	16.3647		18.5415	-2.6266
15.0428	12.0049		0.844827	12.9666			-3.41009	13.4592		10.0084	-0.428139
14.1698	12.4009		2.59572	-4.65065			13.9606	13.2217		10.6051	-2.35396
11.9897	4.04947		7.28371	-7.53621			12.4796	16.2108		11.574	0
10.394	11.304		4.15301	12.6847			21.1812	22.6257		27.3932	6.17711
11.8946	16.6878		14.3422	-4.82281			21.7698	-15.9841		23.0904	-0.994771
7.30847	19.6083		28.7005	0.147497			14.2887	0.663884		25.328	15.4075
7.26531	2.31937		9.86133	13.6293			5.14858	13.6207		3.61762	0.496907
27.0338	8.01585		14.5061	0.21753			12.8034	20.2431		18.8624	23.1703
13.0439	17.1114		8.33351	0.0588568			4.65927	8.21215		14.7136	42.5441
42.0722	7.13916		40.797	6.48981			7.20623	14.9413		16.0476	58.9602
29.8485	11.4421		62.1321	6.72187			21.5988	27.666		12.253	52.3933
42.142	11.5385		30.8838	4.59009			27.8065	25.9541		11.504	37.0892
32.2946	6.33869		34.4605	0.252646			13.3433	27.2581		5.74677	26.875
32.5015	17.8796		25.3508	11.2433			12.0637	23.4357		4.96626	12.31
18.1953	-1.46497		20.2132	2.71798			18.4684	31.3286		10.237	21.0805
21.6843	15.3617		14.7479	14.3672			23.1889	-4.07932		-0.178701	12.822
4.38164	8.94416		14.9169	7.01087			18.3261	10.3959		9.40688	-1.03261
22.3398	-0.055635		-0.704198	4.36419			39.7341	1.32353		3.26435	10.1965
7.79415	5.05274		9.53816	-1.4453			10.9029	5.44588		8.90497	-0.797103
11.2838	7.59285		10.2584	4.81898			10.8539	7.02386		1.57494	4.90687
8.8908	10.8354		-0.374453	3.82916			24.3326	6.60245		9.17835	20.1374
14.7269	10.2712		2.22836	4.7361			12.6624	22.7364		22.8883	17.7645
11.1125	2.47609		11.7697	0.70039			8.2842	-6.57057		5.0413	22.2129
12.7172	4.77111		9.43896	0.877528			15.8775	15.6103		12.2478	14.4246
10.6168	6.10399		13.0246	0.249741			42.1359	10.7552		18.8723	10.4493
2.98982	11.2274		3.07159	-0.66844			23.0769	28.7621		16.8452	11.4361
13.5338	10.8605		28.6315	-8.61462			23.7605	18.5655		10.0546	19.7652
24.0986	16.4719		52.9103	-0.887587			24.1785	1.20106		14.8381	6.34432
18.1182	19.5942		29.2623	8.091			20.3134	14.0882		13.6503	12.7886
11.7474	12.9508		20.6295	0.665128			18.532	14.1101		8.70476	8.76396
10.0483	22.7863		20.3386	12.237			3.39734	13.84		15.6833	9.21826
12.4207	9.02825		10.5213	0			7.22181	2.43848		22.6876	5.57931
17.5931	16.6921		13.1782	13.9513			1.5122	7.76284		25.6831	3.50162
9.66528	6.85734		8.93453	0.218976			6.38773	18.4589		26.9045	9.15321
12.9136	6.86186		6.33769	1.18691			12.592	3.66482		20.6199	20.9478
9.16914	25.6943		20.0256	4.2113			20.824	12.3575		1.76515	21.5503
11.7668	23.2613		15.1058	27.8511			15.4642	3.69728		14.1843	30.4872
13.6283	10.107		-0.953161	18.8382			6.35558	12.6498		13.4808	29.8991
14.2315	11.0917		37.5296	18.8805			7.01792	39.953		11.0756	37.5104
5.74726	12.5275		28.6295	11.4418			12.1899	38.1695		13.1944	73.6254
28.3081	8.0275		76.2433	21.2667			16.1941	41.3624		10.6354	94.2067
39.5088	6.44758		73.7279	18.5983			8.55855	15.3265		32.6583	259.289
24.7235	6.66545		40.7017	7.76522			4.45808	15.6798		0	296.46
24.9877	6.91753		20.7306	22.9266			12.6739	11.1053		4.9955	201.637
21.8965	6.64902		33.3927	11.7382			13.755	-4.00178		8.12706	135.452
17.4334	9.36481		23.2969	5.67677			11.27	5.83474		6.78883	100.794
36.3245	0.0237208		6.52356	-1.56157			-2.0728	16.9833		16.7302	66.851
41.266	6.04447		12.3733	6.92052			26.48	-1.68591		10.2348	72.0291
22.4762	6.6872		35.5412	4.99049			15.7332	10.9218		6.16142	81.036
16.9923	2.0684		28.7805	1.68908			12.8585	16.9839		3.2834	56.2135
19.4587	9.88183		13.4482	8.59101			7.72111	23.0871		9.92478	45.6922
27.077	13.1771		5.49736	-2.15862			-1.36215	13.5272		10.8082	80.0382
31.0047	14.1134		14.028	8.93389			25.0502	12.9489		17.0895	79.1422
26.5525	24.6497		12.6649	18.2937			19.5984	-3.647		16.5829	60.4524
12.1749	15.1173		8.33502	0.684254			25.9904	19.0042		14.2218	71.7385
17.2479	4.11404		9.74012	-0.288383			13.4243	10.5078		19.5053	70.3044
8.03737	8.81773		3.33211	-3.0985			21.6391	10.8541		10.2071	83.1444
12.7779	9.85928		-1.5083	12.3486			18.9971	10.2594		21.8571	92.5597
11.9847	9.24399		3.23707	19.7112			0.469273	12.2437		12.233	79.7426
10.3148	3.07729		0.775993	1.87876			1.34969	-4.79371		19.6951	61.8794
21.2546	10.1407		9.5257	10.4111			10.9655	8.82889		22.183	28.783
20.9359	14.2008		8.45809	10.1451			16.3827	6.66571		15.3922	27.905
9.4784	19.861		20.5443	9.25804			5.80816	-1.06799		9.05615	12.2752
23.9325	12.7265		32.0785	34.7834			5.66921	-0.837228		-1.88822	8.85336
10.6913	17.1535		15.4127	41.3093			24.4594	10.3474		9.86101	0.939513
8.68765	-0.20236		12.7711	35.5739			-6.53156	8.96682		6.40196	11.9844
11.8654	11.8038		3.1352	45.9836			2.12287	0.482183		14.5002	5.83308
5.62423	4.03343		13.3225	32.7497			0.066931	-1.24573		8.35372	13.1381
9.22698	7.48664		21.6825	13.6162			10.4298	0.951193		47.2909	18.2909
2.99421	-0.17296		-0.76785	12.0835			19.3351	11.9893		95.9295	56.7154
1.76097	14.5524		-5.42947	17.6324			30.0939	-4.14728		60.98	67.3495
8.57993	16.6359		7.77381	18.5304			21.7332	11.2054		42.3312	95.6984
4.27786	13.8932		7.42012	11.0494			9.6139	9.46681		53.1109	368.335
-2.38473	2.42968		0.89907	7.76519			-0.0634371	2.85967		36.9281	304.35
1.25888	8.00548		0.0138897	8.11055			21.0195	17.1636		31.7208	309.876
0.372831	3.84383		10.0519	7.36107			8.41938	6.96593		19.2329	308.616
14.8978	8.63335		13.6283	1.31904			6.68233	-8.60361		28.9694	274.883
10.8997	13.9612		26.9343	8.38297			23.6483	13.9575		19.1393	181.854
3.51553	11.1182		19.3167	9.15274			31.3934	13.827		18.8713	116.19
3.00164	12.135		9.76551	6.80192			16.5644	20.0539		21.8094	75.593
9.1514	4.52281		7.10597	1.71923			11.437	7.66634		9.04981	62.5717
10.514	13.7363		9.16236	3.32315			19.1543	7.05627		1.40862	45.3265
6.71952	7.44603		5.57844	3.79456			20.6363	17.8793		9.83936	37.7062
8.62913	11.2152		0.582319	8.32471			20.6257	11.348		17.7589	24.7209
1.32001	-2.41302		3.73588	10.3875			12.7943	16.2585		8.6835	75.2838
2.39891	17.5321		10.3128	12.9007			17.1013	7.9634		10.9774	39.5738
5.96262	13.6816		3.48916	14.0561			18.7807	26.2223		8.17304	34.7323
2.27456	7.56958		11.1272	-2.85159			-11.2057	10.0607		10.8326	25.2909
1.98209	16.5599		7.97438	0.0829748			7.75708	20.1953		15.0738	34.1065
10.4673	1.37172		5.21373	4.92854			23.3055	19.7232		15.2799	12.7886
7.30029	10.1053		4.61754	11.4036			28.0854	15.0466		18.791	18.472
19.8029	-0.734819		10.2554	0.977206			26.3562	7.243		8.95341	15.5017
8.58847	2.7089		0.976134	10.8996			14.4971	-1.63598		7.68479	-0.652008
6.65975	-2.27201		4.34684	7.9401			-6.26194	4.34358		8.39429	13.3753
10.7372	11.8015		1.58871	5.95868			25.716	-2.92663		9.4528	6.10524
12.6678	-3.50987		6.59312	13.6955			15.8456	5.63425		-2.92091	16.2542
7.03267	-0.603822		12.3583	2.25393			26.465	9.53056		18.1503	11.1588
10.3138	10.4363		5.03742	16.4257			22.2828	13.0905		5.74417	11.3885
10.4622	3.96825		10.6625	21.3003			8.99601	8.41488		2.25201	2.95224
3.00227	14.1049		6.27448	14.2091			26.0365	-3.88441		4.38349	-1.11378
7.81974	12.1423		12.4406	6.0572			20.3857	3.22175		7.13592	-7.90329
5.90567	3.08544		9.00775	7.68129			37.7811	9.29893		37.011	5.19141
12.0707	7.25405		13.4826	7.18804			18.3123	11.0221		25.1263	-3.90158
13.994	0.0210193		21.556	3.78469			19.3406	-2.68038		12.4799	-1.47707
10.804	10.2094		14.6038	19.0904			23.1074	3.29968		11.4767	13.0504
7.03871	2.95005		6.68341	10.2252			13.4978	12.2398		7.59846	-0.213031
17.611	7.0779		-1.2351	11.009			11.5964	0.846068		6.93462	7.34846
9.38196	8.94118		7.96131	11.4417			12.3342	-2.92877		9.64651	6.2377
6.2627	7.95449		12.1089	4.73634			22.2983	1.13919		-0.76297	3.69471
2.23704	-0.743213		0.941202	-1.57756			6.50203	53.1944		3.79876	-0.0115392
3.58837	11.6856		3.43849	-1.67215			13.7173	48.7885		6.54645	8.41065
9.70657	0.903235		2.50141	2.30965			-5.34122	34.6312		-1.98672	14.3245
12.7291	13.2075		11.9305	-0.461352			27.5782	17.3707		9.40572	3.80108
9.8116	2.46038		6.44281	1.04451			9.09642	67.9466		6.94324	7.76618
5.7867	9.15717		1.89276	18.2781			10.2471	22.659		10.401	8.60586
7.52183	27.4339		8.89005	0			-2.78019	23.0958		5.47048	14.2966
5.47703	14.5561		0.698853	-1.34892			7.33944	3.3202		4.24313	7.04272
0.927648	18.3026		-2.0821	-2.20697			-0.154981	13.0443		8.46083	2.75771
7.6612	15.4601		-3.21393	5.45122			2.75716	9.05931		7.5028	8.29061
3.90331	6.76085		-11.0227	-0.414235			11.2132	7.03903		21.1326	2.58265
6.97507	11.3223		-9.75954	6.81844			16.6563	0.258006		7.86197	1.79103
8.13343	12.3858		-0.919249	1.29241			-6.0791	-3.01604		6.89784	-2.83219
11.1279	15.7444		8.34104	3.52352			-6.80246	7.94525		0.863776	2.35265
14.4909	16.2429		1.93311	-4.67038			1.54468	4.94231		31.9711	10.6833
15.2161	-5.236		20.6432	0.853789			24.4756	15.137		28.4339	-1.92354
10.7328	6.22779		-5.94244	-1.22752			22.0622	10.6321		22.6772	6.82065
10.124	7.10421		4.63002	-4.09599			11.1741	7.30648		52.3648	47.6168
3.32683	3.43548		-2.566	4.26091			9.50319	12.8081		53.3948	64.5028
10.6336	6.51511		2.85276	8.78036			2.96298	16.7316		47.0702	38.7942
6.68353	8.12612		9.92792	7.31152			21.2977	8.64009		19.7123	97.1848
8.30822	18.5858		5.89267	17.3308			-2.60796	17.26		10.5407	128.03
6.5297	28.9367		32.2277	-2.91141			-3.22252	6.04333		7.18817	97.3278
2.19055	22.1		28.4854	4.6223			-1.51303	355.188		18.4357	96.7205
-4.95438	20.6993		14.6623	8.3987			16.6001	264.88		25.4679	139.241
9.15213	15.1283		7.16323	2.22787			4.98191	192.043		11.7539	107.861
11.2725	15.5293		22.2555	-1.26506			3.06748	191.854		28.8054	53.0258
12.0607	22.2423		19.2271	0.74655			17.0796	436.562		8.29031	35.4063
6.97397	8.78408		1.3612	8.08114			30.2153	348.724		16.9722	25.8094
12.7572	29.392		4.90614	-0.761661			12.1469	219.143		49.8772	14.2292
2.99935	73.1854		15.6783	12.3461			15.3317	139.347		40.7574	16.525
12.0526	68.1495		7.07074	14.1349			14.7508	83.6613		30.1807	17.1382
-4.32243	51.9943		1.73868	19.4596			38.9492	51.1275		40.6259	15.977
-4.77369	29.4874		-3.0525	7.06623			12.9644	38.1519		29.7019	7.59701
5.78354	49.2871		5.42296	0			20.0492	11.5535		20.7967	-5.23459
7.09841	29.6097		6.67128	-5.64763			15.1409	21.9061		30.6469	6.74832
3.30483	34.7184		8.44788	1.61433			22.5198	25.8344		22.9197	-7.79454
16.0122	26.5472		4.43631	-7.97444			12.8108	8.45657		37.2922	-1.16931
12.9155	13.6903		6.01813	-1.69153			25.7359	4.2914		11.4786	-6.13042
14.4443	33.499		10.6852	-7.68319			7.46168	24.3707		15.0772	0.270657
22.165	35.3085		8.06709	-1.49684			69.7525	21.6334		14.6953	1.7381
18.1995	16.3997		0.267574	-3.85009			51.9049	21.6542		10.3964	13.1944
8.03649	11.2977		4.7096	-4.75135			38.4358	6.32598		18.3864	33.4173
15.3835	10.2033		7.90755	14.6117			26.3569	17.8625		6.2992	28.528
4.4342	19.3318		-4.74071	7.30844			15.5632	20.4335		9.28461	20.6365
15.927	31.0712		-1.00266	5.6691			18.5165	22.3876		19.4166	21.3546
12.9133	29.7556		10.6432	6.75202			58.778	8.92754		13.0464	18.0027
9.03571	18.8768		6.4652	-0.972992			19.1751	14.488		0.998429	2.95856
17.1909	19.3729		12.274	12.2099			22.7625	-2.98562		4.8813	-1.20929
3.40243	20.1443		18.2212	4.68589			16.7128	-1.02851		7.64894	3.20044
10.5719	14.4344		6.87729	8.92536			-3.5102	18.181		12.7852	2.47543
19.6233	7.51109		13.6946	-4.58933			26.0244	-7.62607		13.9078	2.33094
16.6506	12.2981		14.0932	-1.9549			0.823946	19.4869		19.7504	1.93828
15.6839	8.11572		20.0489	4.87406			-2.17751	16.9821		18.3967	-3.03858
9.93572	15.7784		1.84323	11.8357			30.2201	15.2636		21.5572	11.4133
20.2855	27.6421		0	12.8947			8.51959	-2.11433		16.6166	2.24952
33.3266	28.5211		2.55698	-6.01485			3.3435	41.3105		11.9623	4.98471
28.4065	13.0138		10.7342	22.7971			19.1103	60.1613		17.5746	19.7627
24.8965	7.05746		6.6408	15.4241			21.155	79.9274		41.661	6.71451
22.4804	7.80029		0.77664	1.48751			8.75315	41.587		32.2488	14.4893
11.8353	8.20273		0	-4.53024			5.30573	96.0921		47.814	15.1664
7.84542	3.68569		11.0938	-0.509009			5.13857	77.3336		104.808	11.1151
14.2243	7.75599		11.8973	4.55373			4.525	153.114		81.5247	9.38792
18.0514	13.3074		16.8671	-3.26838			29.1668	191.323		59.4386	6.74034
14.8629	10.1358		15.2386	6.16565			0.929255	255.866		46.2161	7.13195
9.29713	33.201		3.91899	14.3703			26.2919	155.873		72.5489	11.7202
10.5699	35.6804		-0.236497	24.0005			24.6703	93.6539		57.9463	0.497308
11.184	29.5821		11.224	10.495			26.6735	76.2221		44.8425	1.96346
24.7142	21.9831		15.8881	10.4908			6.68798	77.6688		35.278	24.848
9.70953	21.1453		6.78545	6.11116			17.3638	142.27		23.1363	2.56408
11.3872	42.2195		8.82786	-4.22307			11.3479	144.752		13.0694	21.0101
5.18742	24.3251		16.2373	13.7164			21.1623	109.565		7.62772	12.8726
10.2103	21.2872		14.4846	7.00348			-1.33345	71.5248		16.4748	11.9514
17.6293	10.456		7.24582	5.48209			8.70974	30.8486		5.43636	2.24634
6.13335	7.94843		7.61849	-4.05574			40.9508	29.0868		4.58227	8.6384
12.3243	15.5823		9.74448	3.42176			21.0208	6.03031		11.4756	18.2851
11.3671	12.7366		12.276	0.809101			15.3754	24.7755		-2.47165	21.6808
14.9189	3.29499		7.99349	2.43315			24.8119	18.6089		1.76567	12.5863
12.0401	1.69883		-2.30753	-1.85783			6.05852	61.5482		15.8566	10.6754
-2.33204	5.42319		5.20103	0.909348			27.3379	23.0993		3.90291	5.75484
9.37337	7.38583		-3.56359	1.45144			-7.15768	25.3787		4.49678	2.59738
6.92988	11.7901		7.0871	-1.98743			19.5044	11.0449		18.3324	-4.14598
-6.97329	9.4342		0.88999	-4.32193			15.4829	14.903		2.03396	4.81149
5.51812	5.45067		13.6749	5.00798			32.5727	7.27802		3.86719	4.99075
5.37074	15.5773		7.66344	-0.374537			13.8606	4.96461		13.4255	5.3255
12.1986	6.8126		11.6247	-2.72382			12.596	2.6927		8.12898	-1.74359
13.0024	-3.82748		5.22158	2.04975			20.6868	5.5718		1.43214	4.26308
8.68567	5.38833		7.35242	5.49411			8.8302	9.49531		2.52449	-5.13679
10.0761	23.8926		5.23331	13.8739			11.0586	6.23444		11.4999	4.46949
0.332167	34.8277		5.58722	-4.26618			18.339	21.7055		13.2618	-0.456611
6.00146	60.5602		-2.28052	0.362403			13.3135	48.2369		2.57571	21.9589
4.74621	49.0262		6.15961	-2.50863			21.1588	41.1988		1.42862	10.4236
4.57579	25.7845		19.0407	9.5499			-6.85213	20.0614		3.67299	7.04827
2.54904	27.8189		15.7879	6.82924			6.02531	15.5194		12.2584	1.54081
6.80815	17.8893		19.216	4.59078			-7.49365	49.3133		17.7283	16.7436
5.93474	14.8424		20.2568	-3.75034			1.26776	65.8779		22.137	10.3383
6.81736	17.3188		17.8889	11.4906			5.15131	42.2503		20.6954	6.88759
21.1262	9.82505		19.7704	1.22128			12.6698	85.5176		7.43405	-3.27733
8.79545	0.787758		5.34937	1.64038			7.842	29.4588		20.4669	5.64305
8.95691	9.98355		3.84653	3.79147			-5.90577	14.1283		10.9767	6.06651
10.3628	6.99461		5.79415	4.27339			12.4832	21.8751		7.74171	-5.32615
0.964733	9.78599		2.47736	4.83694			10.824	3.11094		17.3911	9.99125
0.181137	5.17724		1.56919	-3.11291			9.55124	16.0352		9.75653	7.96419
0.811478	0.058403		1.57679	7.04402			2.80482	2.98716		10.8544	15.0987
3.27372	0.535637		10.9763	2.27738			17.0364	17.8838		5.46052	18.1061
9.82119	4.45174		17.5501	-0.473515			-13.7267	15.0589		27.5618	15.6835
10.4164	-5.16005		6.47929	16.3327			-3.82099	-2.69405		5.01807	7.08513
12.2811	10.4011		7.2173	32.6331			2.56238	1.64206		15.8175	9.16457
7.22773	7.87075		12.0769	37.2146			-5.30204	10.2063		6.14841	2.88334
0.93984	8.75729		5.64537	27.046			3.83988	36.6018		11.3189	10.4481
-5.00223	15.9536		3.76034	14.9495			-2.60274	19.0681		19.3871	-3.71091
0.142135	19.1713		4.18103	14.2142			9.02403	13.7202		23.6789	6.47234
0.406431	25.2932		-1.29464	7.54589			22.5567	9.03417		13.0125	7.16387
6.4985	20.5489		11.502	11.6026			-0.569626	-3.99578		0.0191659	18.5324
7.37922	143.316		3.68044	11.5846			18.9524	14.1571		-3.41581	23.1489
0.174222	148.31		0.14779	8.13347			31.3659	14.7467		3.64562	18.053
6.81033	143.516		7.58253	7.94342			25.5872	16.4463		5.5206	8.93647
-1.7257	117.113		-5.27036	0.195325			20.0789	3.61572		23.5103	0.549981
6.40671	82.143		13.9405	4.04149			20.5146	-0.0844564		23.66	-3.01061
9.27994	52.2374		13.6547	12.2651			20.9385	11.453		14.6326	-2.21324
9.98504	39.7873		6.03544	0.231964			27.6771	17.4986		14.3744	9.41505
13.3547	35.6461		8.98689	6.47734			38.4693	44.5863		23.3826	5.5115
10.3025	23.7013		5.71574	9.83864			20.2506	27.5317		-0.380518	0.0566719
8.72847	24.8098		11.5212	2.05693			37.782	29.9225		13.4389	5.36708
15.4806	21.1296		17.4508	10.961			16.9043	49.4598		16.7604	-0.356135
11.9354	10.2971		9.92162	10.7474			24.6964	18.8514		23.7641	14.3322
3.27293	52.0258		-5.80796	11.3532			26.5204	8.98677		25.0436	0.981377
10.3605	61.5404		7.65871	15.7037			21.4099	25.4074		7.52265	6.06248
4.33844	83.2601		7.70402	5.13005			3.86458	21.1407		13.9586	7.21284
3.9097	50.2504		13.2953	20.5804			12.6005	6.00003		7.97384	10.9153
9.03845	39.1955		15.9282	13.2992			20.8213	17.3872		21.1972	22.2994
19.1158	28.959		4.78857	7.19903			8.63685	36.0891		18.7367	34.3445
-1.71769	32.4235		16.9951	2.02101			17.1186	26.1998		12.2916	11.1485
9.89541	38.1311		8.00627	19.7376			19.3469	19.5031		9.43561	6.23999
14.2852	31.3128		-2.67505	3.51867			23.3349	9.0978		16.614	3.42343
10.1319	28.3274		12.0803	2.55068			15.8918	14.1353		13.225	-2.65916
7.29881	13.2527		1.44265	11.2889			19.7809	13.3326		0.369724	12.1375
2.40746	19.062		9.85482	1.82882			13.14	10.9099		10.6949	20.2966
3.66497	14.6227		-3.92927	15.2916			15.625	10.8765		7.24149	15.736
10.5479	17.134		8.53329	13.8423			9.09823	3.25728		13.4523	15.9255
1.2013	4.18788		5.13573	10.1279			23.963	27.1934		18.8332	30.398
1.88971	12.1346		13.9091	4.7477			-3.02935	27.3538		7.79099	23.1597
1.15753	10.0465		4.60676	-5.1644			4.93817	35.0562		8.24578	5.71308
9.08576	6.8982		3.86224	3.6863			6.7766	15.1262		0.38558	15.4047
6.17435	0.108276		2.35453	2.52206			7.21903	38.7219		1.06707	3.28616
8.97348	7.14628		-1.73936	-1.18687			-8.40546	20.1466		5.86449	5.56495
9.16567	10.2887		4.93716	1.79194			14.4422	14.1913		-9.011	8.27237
21.8583	7.3735		-1.41917	13.6942			3.60089	5.06022		0.0105421	29.7281
16.8356	11.2358		15.0047	12.6449			20.683	27.0436		1.54956	56.4414
13.33	2.96781		3.90304	17.9021			11.2866	12.4899		7.29216	30.8461
11.3344	4.8334		5.31764	15.7191			-9.61392	12.381		2.01667	31.0706
10.6295	15.339		1.57611	3.47625			1.439	18.5369		10.0356	13.1787
18.7751	10.8766		0.961681	-3.71493			-5.32918	-0.296841		1.16188	23.0981
11.7928	14.6177		2.30857	9.33163			-7.059	5.93134		2.09671	13.891
10.4076	17.2387		18.2611	4.81898			-3.18636	8.23851		-0.371802	10.4478
15.0348	-1.33516		12.9303	1.32933			17.8445	6.49732		2.21687	8.98709
7.14572	4.9865		4.73677	1.73086			14.9577	19.0024		-6.21975	14.5176
9.18684	11.9716		19.1008	22.0824			22.7911	7.39987		-0.960852	6.17017
11.0787	9.59608		8.61415	26.3472			27.7141	15.3773		0.313187	17.4112
18.1527	0.944399		15.0414	20.649			6.61224	15.0993		12.1804	6.65896
11.6228	10.0533		15.7912	30.9171			9.21009	-0.173766		8.87313	6.3433
15.6603	12.9612		7.56834	16.7743			9.22481	11.0107		5.44158	6.28449
1.48804	7.93028		3.20318	6.49084			3.18647	30.4329		3.35078	5.69173
0.197226	11.4255		4.58412	13.8017			-6.86706	26.6198		2.66619	6.16292
1.51425	6.43659		3.03557	7.10534			-6.70916	6.38112		27.01	-0.28571
11.2805	8.19152		12.097	17.4258			0	3.80311		25.5758	3.8968
8.68967	0.75951		4.1013	12.5364			5.23847	4.93662		11.9632	-2.30474
4.00895	-4.11658		-2.6917	22.3926			2.55546	15.3916		7.96266	2.05358
1.0581	9.71677		6.21877	7.18403			12.1281	5.44431		-0.758136	-2.61522
4.47059	8.07131		7.12772	0.643455			6.37619	16.1033		4.27937	-6.31881
8.77814	37.5346		3.35284	15.6472			1.76518	19.3794		11.9917	181.721
2.53497	37.1625		15.2983	12.0391			-10.9673	13.3955		-6.33827	222.066
11.1682	25.2784		0.0190565	5.73745			-2.66496	-5.60593		10.3899	173.139
7.92032	21.7032		5.24916	13.4923			17.9183	8.51526		2.22205	108.009
19.1766	6.03176		13.796	10.8162			2.39347	10.4515		7.80753	65.0584
7.23251	4.13528		9.8326	10.7858			-0.501712	14.9375		0.854186	46.054
3.36837	18.0192		10.9501	9.5348			0.53505	6.05652		28.5829	28.4746
3.61516	2.20867		11.7096	12.916			-9.47571	15.0165		21.1773	13.0667
11.4095	4.22516		10.4331	14.7593			8.59905	20.5213		10.9906	12.9711
-0.895812	16.4828		8.18413	9.25022			-6.9386	21.1755		10.8616	25.7725
21.0793	71.9679		7.52648	16.7663			21.4427	29.0074		23.5335	3.78688
20.1369	86.4169		7.40425	22.6474			17.5477	14.6734		15.9331	11.7093
9.14413	45.0554		0.511274	14.8412			11.241	43.5801		-5.11484	-2.24503
15.7398	45.1101		6.02852	11.3364			9.60411	40.5551		0	1.52584
15.8827	51.9873		4.61834	6.08053			-0.314613	13.5719		3.89	6.03884
12.0294	49.9309		16.9233	2.07857			16.4136	13.1794		0.954038	-6.14761
1.62619	31.5355		16.0499	12.4908			11.4447	11.1641		0	6.40557
-0.0377574	19.1993		14.9367	-1.16613			8.35925	-7.43491		10.1185	5.27799
9.77948	9.19482		12.2054	7.07567			19.2817	16.6536		9.35554	-0.289876
3.96875	2.74274		8.20299	5.15071			27.8365	18.5415		8.49567	9.60171
12.3902	4.43867		5.74481	8.07093			12.4551	10.4904		-1.60359	-5.54163
9.30657	7.44207		4.54067	21.7975			-4.22079	14.2868		13.5396	3.62928
9.48312	17.0145		10.5114	13.1247			15.2066	13.959		11.4617	7.23868
8.39372	5.26357		-3.1594	13.6918			23.9605	40.432		14.2728	5.07123
0.571736	5.69483		3.01468	11.9741			24.7784	41.0326		10.2903	4.95039
2.75564	17.1061		1.85917	10.6417			32.0209	27.1676		9.50316	5.10865
-0.680934	0.558256		-4.10632	9.44202			13.2904	64.8111		3.32434	-7.26433
7.12877	10.1792		12.8775	9.01291			8.79773	47.1507		-5.96878	-1.21275
4.29772	5.38285		11	5.38742			15.4173	32.8445		-4.2864	-0.0855871
23.0565	4.01446		12.357	9.2853			18.6412	26.8381		9.19078	2.01121
8.912	-4.42473		7.95414	19.3132			11.4993	44.3604		5.72046	-1.83248
4.49931	6.84485		9.05392	9.41953			69.0619	48.8662		1.11882	5.08038
10.8979	5.06501		-3.03822	15.2681			46.3255	17.6861		1.04409	-0.483422
11.2336	2.00256		14.0834	6.25517			27.1598	12.4242		2.91332	-0.373357
5.81147	-0.893233		-1.3346	5.36848			36.5617	15.0754		12.4076	-2.966
3.8459	7.35231		11.7174	7.7689			61.5836	36.1426		6.62871	5.0085
3.40037	-0.690876		12.7568	9.88169			61.0437	19.9874		-3.66147	4.96108
1.63979	8.53027		12.6398	5.73733			107.415	14.6077		11.726	-6.04717
6.84938	3.73172		13.2647	15.1287			83.2881	15.6068		-1.06601	-6.6864
-3.01974	8.31238		15.8462	5.41723			97.7021	15.9961		-0.166225	-3.69982
10.8996	8.36544		14.9584	10.6713			76.3297	-1.11593		22.1893	7.23008
-2.99458	4.02801		10.8367	10.9208			40.3143	32.7339		7.86307	29.2026
-3.71018	-4.14964		0.036208	12.8542			46.3431	18.1546		2.86737	39.6777
-3.67757	3.37709		3.56862	9.47554			20.2247	17.8022		-4.09688	20.9317
6.58292	2.86988		4.9292	8.16381			11.6937	-5.90498		-7.06579	15.1913
-3.31188	12.9456		6.9134	16.3952			2.25428	10.3785		13.9741	8.40569
-8.66681	2.45737		-2.34738	14.358			12.3974	-4.15088		4.20917	15.9284
2.74227	14.3434		9.49999	17.4153			5.23375	16.3987		0.969484	10.1556
5.77564	-8.31984		2.99355	13.71			9.72819	16.7624		8.89852	1.2537
-7.02183	13.323		10.9706	8.43729			4.64494	37.0493		1.71823	8.07718
2.89185	8.06742		2.2002	5.47161			9.931	604.274		-3.13424	6.8912
-0.00159262	23.3005		14.6358	13.861			-3.06071	458.901		-11.8649	-8.88493
-1.71398	3.07982		13.305	0.494469			8.85136	279.04		0.55735	2.76842
6.51985	7.09049		18.9698	17.5645			9.91971	167.392		-12.0552	2.95866
3.54698	11.7274		14.9051	9.12087			17.6389	121.131		-5.99608	7.1208
7.31745	4.14145		9.26709	11.1538			14.111	85.7135		3.23876	1.9856
7.1594	12.6279		11.6747	17.0748			0.653575	66.5938		5.52665	10.5547
-6.08923	9.46867		4.39016	18.614			21.4973	42.6359		-2.8954	16.7319
3.48426	16.5438		-4.55446	7.35391			23.4299	12.9954		3.27685	9.59127
12.5841	16.5856		7.39378	15.8387			17.5738	0.608354		-4.25458	13.4835
-3.13129	3.69825		4.39765	25.8316			13.237	5.53113		6.70461	15.622
-0.651042	7.8756		16.362	7.29891			8.59942	9.03071		6.19829	23.9065
9.36136	0.490942		8.10925	10.6789			0.568853	10.165		9.59683	41.1157
1.14968	2.89749		19.5812	11.7073			2.34026	12.005		2.64943	34.1266
8.06423	2.38334		10.4691	10.6319			4.9791	5.68843		9.6034	52.1101
11.9595	4.10062		15.6872	5.00822			13.2893	-4.73318		2.98005	22.8131
2.97116	8.85119		18.3882	14.5944			-1.39969	9.47048		0.205468	14.7515
10.0481	2.26552		9.30799	21.9263			3.34775	18.4138		-1.19795	25.4122
17.7666	6.42943		19.9717	5.86776			3.26545	6.10145		-1.43485	12.9385
18.7202	3.7518		23.3094	13.1325			4.59469	-1.13085		5.54408	34.9242
24.1295	2.64419		22.786	10.2476			23.1031	9.79782		3.52084	32.3056
14.5093	13.2311		24.681	11.2973			13.6931	19.6608		0.14392	21.3591
12.7577	4.81802		9.38433	2.64901			12.7708	5.49941		-2.60852	26.7313
20.1152	1.4305		18.5017	8.60959			7.44977	4.92103		1.78644	22.2363
22.5378	-2.55168		11.4555	5.17407			4.64025	27.8825		10.6226	12.286
24.2884	-1.87701		6.69158	5.94311			6.75015	11.4566		0.809929	10.233
26.8292	1.28611		15.9478	4.73108			16.2533	-1.01906		-2.18025	9.32979
25.1456	27.732		3.81609	2.55298			3.40822	16.6733		-3.56312	5.99315
25.6188	119.903		6.79863	19.3114			19.1996	6.77817		-2.09859	3.22272
26.0217	101.289		17.1469	19.5948			5.4988	6.37881		0.238523	8.59516
9.00542	132.392		5.74425	17.2005			23.7199	-2.03908		6.71381	0.360206
16.5905	99.6704		8.55996	24.0774			9.29261	-0.56815		8.81972	11.5922
23.3596	58.3344		5.85692	16.4154			15.0404	0.256341		6.1443	12.131
21.7868	49.3623		-3.29507	6.07374			-18.9466	12.3291		-1.99208	7.21509
19.5512	26.7207		1.75382	7.39419			23.4048	19.9116		3.8486	12.9055
18.6224	34.1579		1.24882	3.46639			19.8018	3.27071		4.03532	7.48861
34.7369	22.8262		8.59213	0.593842			25.4047	-6.61562		6.05957	-6.75702
25.114	4.70693		17.123	9.03956			16.5413	12.5211		12.4481	-3.48709
44.535	9.42708		10.8059	12.2598			14.1163	19.3203		10.8649	16.7356
33.1011	13.9903		13.2243	10.4603			-0.107498	13.6596		8.59473	43.9302
20.255	13.9809		16.7469	5.58394			5.50031	3.48566		10.0815	17.5119
24.8917	5.58485		4.70894	15.2063			-1.92362	13.0074		12.4535	16.9431
17.4706	11.597		6.59205	15.2625			12.1453	-7.67804		0	6.4905
5.04044	0.780065		16.8748	16.0206			0.258283	9.38334		2.76732	14.6577
17.7384	-1.52085		-2.67695	1.79225			-8.84689	5.41631		5.09444	7.75472
11.5752	0.191263		5.99629	7.55342			7.19714	23.0739		0.829747	9.409
30.1041	5.42722		24.4363	9.22974			11.364	25.5906		-6.44356	6.7438
34.9819	2.44304		15.3366	5.78467			19.2104	4.68471		-6.52964	9.86502
28.6834	-3.06847		10.0782	22.9167			9.90151	12.9889		2.88251	8.98002
24.2953	14.9707		15.7942	28.3087			5.08158	-12.0033		3.84544	18.8151
26.8159	14.047		10.0505	25.8317			7.98805	22.1914		5.48975	14.3712
31.3723	6.56749		10.0592	13.3914			10.3279	-11.5064		18.3347	19.0779
24.7316	6.90578		10.991	22.391			28.5234	-14.6643		12.434	27.3555
23.2955	-1.65612		4.94733	10.2211			12.9208	2.44077		14.0352	20.7869
14.6071	4.13104		10.8039	15.9076			14.6204	1.00765		-9.43105	17.9274
8.41577	4.59582		5.87728	9.43029			-0.167992	13.5729		12.8705	19.0055
17.2721	-3.16241		5.29779	2.09206			6.12524	13.7513		-6.24455	6.46258
19.1084	20.5925		6.63752	8.56723			22.9082	5.08667		-0.867428	10.7743
14.0951	9.07171		2.63279	6.40168			7.38219	3.96062		5.07708	3.69827
17.5603	17.9071		4.06558	3.34901			16.9576	0.531032		14.3795	-0.352651
8.95112	20.642		17.4156	13.2087			5.69144	3.85872		0.425831	6.18107
8.96356	18.7307		9.16556	16.3198			23.5285	16.8339		-4.39408	9.59066
23.2719	8.64444		5.64051	25.1529			6.44753	13.8255		-1.17306	12.1755
27.18	9.56268		7.41008	8.83591			13.1632	19.8387		5.58478	20.0487
19.624	4.01526		3.32539	14.4106			5.72867	33.2714		2.68129	14.9454
12.0328	20.4358		-8.11743	19.8368			35.6039	13.3706		5.87101	9.99667
16.2656	18.2209		-2.08037	7.3023			13.4269	3.45759		-2.70527	16.7575
9.27086	11.7367		8.94867	31.2489			0.191837	37.6523		5.66591	46.4502
22.369	2.91975		6.67873	25.1974			7.42478	12.1085		0.476352	30.3729
17.7411	8.11766		6.66521	17.0656			4.33736	5.89559		9.07245	14.3358
16.2114	8.31693		16.8936	11.0323			5.36165	23.7454		14.8758	24.1375
14.0286	1.06003		11.0136	8.09394			14.8585	-2.58434		17.2832	41.713
18.692	0.23603		14.5739	11.3553			-10.8459	2.56501		-1.14402	26.2008
12.4361	3.81535		5.31086	3.23423			3.74447	-0.730812		10.8101	26.7452
12.5037	6.93856		14.5008	25.4497			9.80033	-13.657		6.36381	11.0599
16.6559	4.91314		8.93221	16.0752			11.9218	29.4631		8.43216	12.5959
24.0024	3.10757		9.28687	16.8796			2.31644	19.1061		0.596526	327.47
5.93906	-7.52315		11.9673	-0.662639			8.34046	8.1896		-6.3594	403.584
9.52616	6.85809		10.5122	7.88263			25.8928	21.6416		-2.76145	276.187
28.4609	5.81085		16.773	16.6947			5.2281	-0.335958		-7.33208	177.467
16.135	-4.0684		11.3598	7.17732			13.6677	0.57038		-1.75582	113.606
16.6125	9.05183		21.7244	24.993			30.0801	16.4081		-5.19755	85.865
30.7149	24.3041		7.40975	17.1027			28.5406	-6.4922		0.936585	65.9934
25.6227	26.7226		3.38385	16.3834			8.43654	-0.7643		-2.58517	64.9379
21.4921	18.0477		7.03246	24.6124			33.6288	-11.6972		6.20395	76.3368
12.2238	10.3414		6.0686	9.58456			13.9017	-5.69238		-3.32147	47.8002
23.4084	14.6124		7.66878	27.2629			18.9268	13.6756		-6.87192	36.0841
31.4599	13.8766		0.0497667	20.3879			12.5535	7.36955		-1.6729	39.9788
24.06	18.6981		0.45397	17.5282			-2.14973	-6.99251		0.774761	21.897
12.3358	13.7368		-0.803232	23.7958			24.8388	24.8197		-3.80172	54.7981
19.5358	15.0974		8.40564	21.6166			4.14447	25.8398		4.00146	57.6368
14.6881	10.6343		9.50347	14.6251			11.5921	13.7354		9.60471	46.8036
11.1995	12.0852		-0.172292	8.66376			7.01093	3.22108		0.941246	28.7411
17.5267	-4.85		3.79563	28.8442			6.78374	55.2386		4.4448	27.9488
11.8224	0		4.02805	12.8639			7.73189	50.3979		9.32587	27.9023
20.099	-0.347929		12.8191	15.5503			6.85558	44.8359		7.35311	12.976
23.8375	-2.17624		25.5743	9.88431			2.66879	33.9815		17.1704	11.5121
11.8285	14.0475		7.91239	7.29684			8.58889	30.0736		28.0053	40.5814
21.7333	25.8742		3.32756	17.3625			22.7851	14.7303		21.0624	41.8968
14.7959	8.44927		10.3235	11.0227			35.6193	9.75884		25.4285	31.8234
15.0713	4.75557		13.304	14.3176			11.0188	29.8815		13.563	47.1358
43.9402	5.59919		16.1864	3.55595			11.7343	23.2573		3.32638	21.9857
59.8362	15.3483		13.8118	13.3123			133.932	2.27525		15.2955	14.374
39.3007	6.76486		16.0984	12.5234			139.745	9.65519		5.21092	9.25021
31.2122	3.99747		19.2576	25.0573			83.5948	-1.87925		4.36216	15.1603
38.8975	-2.38709		11.9258	14.3381			47.4435	2.73376		-1.75246	16.3304
30.5237	-7.61665		13.2044	14.0761			17.1021	-8.31872		3.65163	12.0884
12.0457	-5.12631		58.0506	48.551			35.4109	16.1962		-2.28156	8.58412
23.6553	5.95447		37.9796	38.8872			32.6034	-3.09145		10.8253	-1.21054
11.1549	3.37102		39.4022	30.698			26.8011	-2.39448		-3.55658	10.5212
23.7061	10.8792		35.7596	18.0205			19.6776	11.1806		5.7275	18.1047
11.8126	3.63759		29.3757	22.3378			13.2952	1.62354		7.58835	11.6841
15.3912	1.79071		8.47092	20.3369			24.8141	-0.226986		11.2771	29.9859
16.7333	5.46156		12.8983	21.5342			18.2252	0.900309		3.83478	26.5604
21.3064	7.54851		11.7075	14.8812			23.2017	6.04442		22.4005	221.414
6.55838	8.84981		30.5392	13.3876			5.58909	15.0954		21.7771	247.024
4.88756	-0.920227		35.2123	25.2571			19.9251	11.6028		16.6169	159.478
16.1844	0		31.3961	14.7517			47.6386	-2.76971		10.5025	88.4918
6.89376	3.89821		13.3862	12.0328			45.8457	19.632		9.6805	57.9184
13.0114	1.47135		12.8726	15.7706			41.8638	16.4575		11.5961	53.1107
13.4816	0.513157		7.04687	22.1328			24.9352	5.52465		12.9848	29.3055
9.10076	-4.27537		21.798	25.9953			17.9111	11.7889		-2.36811	16.2186
16.1279	3.27102		41.7198	16.3706			35.2054	-0.36762		19.5516	21.8394
11.7457	-6.54765		20.0916	10.7354			19.5605	0.220613		13.6937	6.99112
2.11956	-5.38176		12.8204	4.35378			18.3147	0.707502		12.3644	14.6734
14.2301	4.03157		18.7474	18.3639			4.57292	1.27947		22.9242	12.9817
6.06736	4.66066		11.0411	17.4945			17.8362	-1.88599		3.20133	16.0878
12.5879	13.9138		15.8015	15.5517			18.0856	26.9924		2.91068	13.6918
11.5875	14.1161		15.6775	12.4442			7.11816	17.4697		13.252	10.736
9.13866	15.0567		4.83628	8.66699			12.5664	7.61779		10.4768	3.98225
9.40394	7.22233		5.59333	19.1915			8.22518	35.4913		7.73068	8.96141
18.0998	10.3553		14.7499	13.1894			11.1667	19.8865		10.3788	10.2608
5.12632	2.19756		20.8645	13.5513			11.3308	7.33535		3.06426	5.79602
5.50793	10.6253		10.0469	9.14069			1.64152	11.9027		17.65	7.77298
12.7944	6.77922		14.805	10.2176			8.94017	14.8106		11.6021	9.19067
9.12619	13.5477		11.9192	18.6881			3.6375	1.9053		7.04488	21.1275
9.47603	4.83294		2.01376	27.5286			5.45985	0.0697244		1.92896	17.2295
10.7608	11.5662		30.1663	18.387			0	5.61742		21.6822	8.22921
6.89611	7.25191		31.204	19.8243			16.4664	15.4201		7.80607	9.33017
9.61402	10.6041		17.5403	5.3861			16.3103	11.884		9.10394	32.4658
12.0152	8.72939		37.8023	10.0576			7.26111	13.3938		14.5013	27.6324
13.7588	-2.74092		42.1336	8.73902			15.6153	3.12895		13.8159	2.64631
11.6095	2.63035		22.0288	14.3654			9.64772	11.2319		-2.73759	11.8809
12.9804	0.83003		20.837	2.98597			2.77182	9.24745		16.173	2.80226
12.0428	4.13043		18.0924	4.42242			15.7382	6.39751		4.45842	3.96667
11.3457	14.3763		64.8862	5.2889			6.29159	14.5796		17.6549	-1.55647
20.483	-2.0088		97.8001	-1.60687			9.8957	3.84536		8.07169	11.2026
9.99159	-7.11173		57.5981	6.96912			10.5323	41.6102		8.91452	-5.9042
12.6733	3.42815		33.5652	11.396			19.6549	49.5026		1.1156	7.26826
15.5596	1.88955		14.6563	3.31709			21.0101	24.0971		4.32062	-2.3068
10.1701	14.6361		11.3387	1.15872			14.7	20.5185		5.76199	0.674935
23.0743	15.7282		26.3027	3.39253			5.56806	29.3836		-2.12983	5.08234
16.0093	12.2459		10.1794	9.7226			-2.00645	135.335		-1.59362	12.1425
4.67658	12.1617		18.6706	0.220858			-2.12085	189.176		1.20375	1.48724
16.072	11.0252		7.60914	9.92681			7.46381	123.032		-1.81726	5.70675
37.4845	34.8711		18.1037	3.76145			15.4638	79.5723		-4.53207	13.779
26.9867	22.0643		16.8058	9.62376			14.9321	58.735		19.0085	9.9282
13.579	16.7061		-3.09586	9.66763			1.12341	31.304		9.26833	8.74316
7.71172	20.2506		3.98451	8.48107			25.2361	5.23891		5.75952	7.92622
6.59806	13.7466		12.2259	7.63394			4.16576	31.0574		13.8353	5.55967
7.78232	15.4631		2.36064	5.9875			5.8221	8.84872		5.78792	5.90548
11.8508	15.6864		19.3322	6.6231			14.0729	20.0941		-5.28165	7.03713
8.50445	11.0739		10.1833	17.3376			9.244	11.567		-1.18251	15.3955
8.98055	11.1179		15.0964	3.88867			8.57653	1.80976		2.04103	15.2098
8.25143	8.80416		6.80205	6.41867			9.08912	20.543		-3.57293	17.472
8.89232	3.78874		18.428	15.7347			21.0319	7.18117		-6.12123	42.7288
9.22969	9.0604		16.3924	4.65675			-0.990753	9.03354		-1.45897	34.301
16.1708	4.08523		9.96986	15.8384			22.9108	24.3068		2.29942	20.7478
9.04381	12.863		17.8116	17.4466			12.3981	7.58304		3.03729	15.3385
5.21534	15.0195		15.5987	-9.58297			22.8028	21.0075		-1.19499	7.58138
12.3184	1.37314		7.61935	-1.11869			19.0573	-3.19588		0.836711	15.2382
18.0989	11.228		11.765	-6.30684			10.7517	1.53193		18.2206	22.9631
19.9628	1.86361		15.1564	34.425			14.206	12.2637		10.5319	20.9373
9.66795	-10.7637		6.76734	37.4661			1.0817	9.02479		15.2803	9.52759
15.6178	3.56974		7.88748	15.7132			3.43395	3.94564		18.7614	7.21127
13.1158	6.71566		14.5392	15.4946			15.6016	-11.1051		10.2185	12.7936
14.4561	4.74965		8.27399	14.4038			-2.711	15.9661		6.72059	13.3865
16.6749	-1.57103		-0.0381682	18.2023			22.5438	11.2858		18.8195	12.3366
24.8861	7.62275		7.974	16.8305			3.7715	1.38049		5.64995	18.1356
39.5152	18.3911		8.56775	15.9756			9.46563	-12.7503		4.61902	14.8141
42.7401	4.88736		-0.586991	13.4489			17.7861	0.208819		0.213164	17.6379
33.8535	4.91153		5.45879	13.3443			11.8469	12.0173		-1.97925	21.8408
40.1089	0.868248		2.29196	11.427			6.22819	16.7473		1.45332	10.5844
44.7776	8.73914		10.1802	9.0154			-7.23633	1.957		17.4193	14.1484
40.1563	15.8118		5.25538	24.0893			22.2939	29.2498		12.5448	27.2964
25.092	-1.90688		4.34996	13.6603			23.3693	19.5121		4.07298	23.0609
42.2543	5.05391		11.6585	44.3089			13.938	16.0087		15.1585	13.0555
25.8958	15.8499		16.2379	34.9535			15.1994	10.9392		13.7017	13.8185
24.613	18.8856		10.5925	29.3476			14.0218	8.36891		4.62224	-0.544596
20.996	8.77052		12.4382	13.5052			13.6658	-1.91409		9.70833	10.0902
16.4016	8.35732		12.2639	10.2798			20.4228	4.49919		1.42654	8.9248
15.6769	7.00792		5.77253	3.23258			18.6577	5.86479		10.2282	-6.15454
6.1818	1.73396		-5.61869	12.7624			19.9906	14.6157		13.4026	17.0751
17.0311	9.16489		13.0745	10.2661			25.9471	15.6498		1.11517	2.14365
10.2645	1.59144		18.4014	13.8884			16.4706	7.53888		16.707	-2.44225
4.25161	9.36442		11.0816	8.2224			7.87894	7.56697		9.71655	8.87776
3.95655	13.0358		12.6378	14.0373			22.4238	3.50706		2.63967	14.7751
12.6143	5.21911		19.8277	7.35443			3.76874	8.69516		-10.4639	5.37103
7.25561	10.5622		9.2191	8.67449			7.31608	11.6021		6.12089	3.71102
16.715	3.09463		7.0974	11.24			10.7295	3.93282		7.31293	18.0903
15.6623	8.35631		6.87736	8.51143			29.4874	14.9418		-9.0035	9.01849
21.5009	4.55861		7.04349	25.037			12.0016	3.91534		3.73858	2.31411
9.51598	6.1838		5.98601	16.7688			11.49	7.43682		6.32191	17.7879
-6.05115	6.0826		3.89628	7.88157			20.0247	14.7551		9.00876	1.16764
4.02085	-1.3814		5.37788	11.3921			11.423	12.857		6.91747	5.59316
1.21258	15.2395		15.8673	7.11867			9.58856	11.3687		4.09776	2.19333
6.25021	5.06391		5.21152	13.9496			1.39396	31.6308		-1.54083	6.18059
2.70116	-2.11332		17.9536	5.22596			8.39337	40.8059		-1.21258	10.451
7.88385	9.47139		20.4189	7.58539			22.0283	11.5368		53.2261	11.4317
15.7867	12.5979		36.8388	9.97179			6.10801	10.1546		50.5989	11.6418
13.3908	3.17884		10.9274	19.4146			2.79953	10.5752		26.8389	13.4846
9.34398	13.9801		15.4044	8.05228			17.6556	17.2047		20.1726	9.26042
13.9853	0.136319		23.5146	11.4789			22.383	26.7442		17.0486	-2.41077
7.49072	8.87905		25.9829	12.3214			29.3922	15.1448		15.7478	20.2509
8.55668	9.0944		6.21068	12.1044			34.3798	19.5744		23.2239	7.13335
3.55585	3.20032		9.25842	9.22008			9.3004	21.6682		2.54597	3.2109
14.4913	2.93525		9.2038	-1.94276			16.927	24.0673		16.8291	11.9833
11.0858	17.379		13.3882	11.9543			10.8263	18.9773		9.52174	14.5175
4.29106	6.13109		15.8424	16.6021			7.14501	11.0585		-5.43339	10.476
22.7875	20.4147		3.44634	12.2887			0.545709	14.5993		25.8605	8.71611
8.80484	2.98656		12.197	10.9303			8.76	26.9173		8.02219	9.78095
0.299569	18.3085		9.86794	7.20961			4.38682	11.943		13.1882	13.814
10.6147	-1.98656		2.93716	0.87929			8.25548	9.00394		4.61209	23.2173
12.3283	4.51889		5.97068	4.54458			1.03989	13.2047		6.54585	29.4464
7.59881	5.63242		10.7011	8.65526			14.4798	4.0967		-1.97859	11.7078
2.9101	11.4558		5.93173	16.9723			2.28584	6.10881		-6.98383	9.12688
5.90128	3.07645		12.0154	8.4102			8.92377	-2.19691		3.73072	9.08015
7.54216	0		18.2352	0.0671986			-1.13606	11.7557		4.11316	14.1672
15.1526	3.73254		18.2138	10.3406			6.0607	14.5463		5.88151	8.03523
10.4704	-3.16022		9.62161	9.07521			15.1764	-0.11776		18.6599	18.2781
8.62942	0.279326		13.2075	7.31647			23.1999	3.29017		8.46856	5.22638
5.64314	10.4245		11.2733	13.6879			2.95402	17.6991		38.9264	5.78999
9.53161	4.15971		0.911758	-2.05988			10.5722	-2.24527		24.9666	10.7869
4.30638	4.45311		19.52	9.91861			14.2935	-1.83346		7.99569	4.29989
12.1797	7.13878		12.9102	11.6233			2.50007	6.92448		11.6175	38.3719
-1.50435	14.124		11.729	6.02735			3.65144	12.4194		1.60508	18.9513
10.5335	5.0155		6.00898	9.71898			11.3904	4.93835		10.1779	79.8499
-0.656745	7.73475		0.557835	10.5202			16.6003	1.86767		-1.76948	163.713
46.1438	9.60997		11.4267	12.5765			16.6511	1.51517		13.8967	226.672
45.5385	12.856		8.35208	-4.24754			-2.03196	3.92266		10.038	157.346
28.889	9.8765		7.49174	9.22805			-1.2473	6.23765		19.556	89.3364
38.845	6.20595		7.65725	0.320814			7.36733	6.10248		14.5675	84.0597
27.7012	11.7346		3.9358	19.5011			26.3521	12.2774		6.35791	46.3506
39.4057	-2.95434		6.08626	14.9882			15.82	11.8217		13.5222	34.7951
29.3494	13.8517		18.1833	19.1901			17.7809	16.6044		13.1312	25.9979
25.4885	3.1955		8.95834	11.2381			16.5427	8.88598		7.61123	12.0574
22.616	4.71447		5.14672	4.88022			17.7271	17.2424		13.3367	1.24171
23.5669	9.54993		0.669108	19.6482			30.7041	-1.672		5.85795	1.82626
22.176	4.29353		5.32797	19.3232			28.664	-4.34917		8.9223	7.6605
7.09531	7.84667		9.4774	10.8637			41.5336	14.3016		14.9078	11.4107
4.37281	10.0319		11.5381	13.8271			27.878	27.871		17.7052	-15.2452
13.5326	9.12994		-1.33078	-5.71445			39.062	32.4363		8.88703	10.2154
4.96532	1.16455		-0.744268	1.45951			23.1509	4.66616		18.9021	2.73403
8.9731	3.27106		9.15432	23.8161			23.684	28.2693		35.4284	9.2222
15.2694	13.7557		8.0277	10.0957			10.7167	-3.2567		17.8468	9.78202
7.21539	11.0062		6.51237	5.65837			33.3404	36.4281		27.5219	6.81986
15.8289	1.76205		1.28851	15.4749			15.8786	20.4791		15.9109	12.29
8.96486	4.59822		6.15375	19.0308			12.2442	23.1102		15.5438	1.27262
7.67764	-12.1318		7.68507	21.156			19.4058	21.5513		18.7122	22.2666
11.1512	-1.9865		5.23975	4.16618			21.9889	11.2341		13.8321	-3.12459
11.6131	0.757759		8.53823	-0.431724			9.09776	13.391		1.68222	10.3266
10.5895	-0.289306		14.3858	12.4669			5.51974	29.0522		8.8882	4.76891
10.2952	7.45409		2.80448	4.8917			30.3693	25.0889		12.9597	-0.727999
7.25112	1.25286		12.9517	8.90714			43.4756	7.04758		3.79704	36.8453
1.91221	10.5777		4.1372	10.5371			23.6537	34.0219		9.8337	30.0919
3.69265	2.91114		3.10827	-2.07214			43.5663	38.0728		11.0444	22.5583
11.7127	-5.79112		-0.463631	-5.87505			28.4606	19.0036		1.29854	16.5456
10.1049	5.42143		-4.64185	18.2327			17.8651	23.4868		-1.09688	16.5601
2.88096	5.18534		4.4328	16.8807			31.9857	26.5693		3.1212	19.3166
25.1209	0.616161		3.4611	12.5576			25.014	20.8766		9.15685	119.636
17.51	8.36585		12.0421	17.3161			26.3814	13.572		0.437523	216.027
17.043	6.41169		3.23442	10.876			16.7816	7.52377		17.1332	139.082
32.4924	-4.21551		3.50638	3.5335			30.9608	28.905		17.2359	115.566
21.1913	11.2524		8.67105	6.11881			17.2002	15.7257		17.0822	91.4962
20.7439	12.643		9.41589	1.40223			22.0457	20.317		7.05548	65.1216
17.3665	8.08509		2.8914	10.4			8.69799	22.6414		4.29008	38.9125
11.0707	6.49864		4.87475	2.23646			12.9073	27.7889		1.66343	23.2113
24.9833	-5.74377		5.5324	4.96968			30.8591	29.4483		6.86036	26.2507
41.849	14.5586		4.03327	21.7508			25.5796	43.8294		-0.309434	8.92051
36.4795	13.3768		-3.674	4.76524			10.4326	23.0982		12.4504	18.0049
29.8012	4.60188		2.26568	-1.66958			13.8003	32.818		18.5684	12.4178
25.1602	4.87252		7.27268	9.93357			12.572	32.9675		9.04982	11.7362
11.0038	4.03938		1.98171	6.00596			7.67105	16.9684		10.936	6.47568
-4.89872	8.41628		-0.206096	0.163223			14.5867	23.9085		6.69373	-5.16497
4.86424	9.22182		-6.59983	15.4705			10.2672	21.6314		13.121	5.13366
19.8844	6.36219		3.16358	5.00211			9.51424	26.9162		11.2118	16.0648
8.63971	5.46775		-0.744109	-4.74523			14.9382	28.3273		9.30319	-0.0897854
9.42459	5.31345		-0.94906	6.87595			16.4054	12.7904		13.7211	2.63302
3.09724	6.90846		-4.19381	17.4834			28.2109	23.2485		17.7776	17.262
15.4049	3.48473		8.71886	12.7018			32.3942	1.80972		11.9889	6.46629
20.9221	16.2544		14.5791	10.9406			6.38944	18.8196		8.9685	8.62906
10.787	3.46686		9.09035	1.35944			0	30.2126		4.93209	17.11
20.3523	16.4997		4.52908	6.78941			13.8691	34.8366		4.16414	7.36951
8.38431	-2.63773		26.0183	4.83439			13.4222	18.4916		1.93381	6.33821
10.4441	6.61102		18.7532	1.29591			14.6094	23.2443		11.5259	15.7478
13.918	8.58855		33.3653	8.6844			1.9379	15.9163		-1.41636	4.33504
8.13135	13.2042		11.2507	10.1145			26.3628	19.4785		4.86158	-0.150441
3.67368	3.86304		21.399	-4.29187			24.4069	28.6794		6.58325	6.86454
17.1516	13.5061		15.9515	5.76497			23.9585	34.2276		9.56663	-0.396616
4.70233	7.05744		24.3411	7.79172			27.3327	23.2382		3.45555	4.88387
20.4495	7.15761		12.8286	-7.18296			4.88898	21.4363		19.121	6.82613
5.64592	9.26672		16.6976	13.4798			29.7892	26.9988		34.3479	8.05535
20.87	1.73529		13.4736	7.75275			0.571899	8.76441		11.8105	6.53247
20.2665	1.96945		7.8582	4.82412			25.3074	33.83		22.5229	6.4778
11.9565	13.3329		4.26691	4.71553			14.0572	14.504		8.48609	6.32727
11.4278	6.78953		9.02665	-3.57228			13.5749	26.9665		2.33879	12.4634
14.6813	1.41078		7.57727	20.6613			25.2664	33.6203		22.5047	14.9978
8.8053	7.4605		8.57716	12.95			13.4312	21.1798		36.185	38.529
9.19898	1.15917		9.86076	6.06515			20.3725	21.2192		34.2679	25.2564
5.73864	7.8474		4.40922	15.1148			36.0343	23.4612		27.1382	23.9018
15.3996	2.35633		14.9594	4.71031			26.35	15.2277		39.7134	15.4995
5.72449	9.89151		7.65091	15.6598			39.5067	14.1103		19.3531	4.08709
6.55949	6.3659		16.7042	0.893713			-1.89833	18.237		-2.29422	16.8808
6.06773	2.64844		13.6947	10.6933			16.8516	11.6951		0	2.95508
15.0747	9.04973		1.36693	-0.985195			30.8857	7.69624		8.15151	11.1783
8.36888	7.51305		10.819	7.993			5.88819	10.1334		-3.06705	-3.4624
1.48375	4.49406		15.0274	3.65465			6.59108	11.2519		13.011	6.25241
5.2473	-0.149974		2.57436	3.47007			24.7122	6.34842		7.06476	6.81206
4.0429	11.3455		5.3672	0.657767			30.3223	14.2883		-0.892469	6.59865
0.441348	8.78981		11.2076	3.64258			27.1407	12.1087		3.93489	-2.07763
14.4346	2.69445		24.3679	-1.1362			9.91484	19.0486		15.1256	-3.43162
17.7376	6.48862		12.7435	11.3281			29.7325	21.9227		6.64177	2.83485
10.4376	6.68632		13.8621	7.78031			8.33836	13.8039		13.1305	3.16106
8.95863	2.32526		19.3274	13.2067			9.7717	27.3772		11.6303	-2.29657
10.0033	8.91837		9.71234	12.7461			21.6948	18.8684		10.4307	3.48278
12.1174	18.0006		-5.30483	12.6492			14.6589	18.3493		2.81481	0.0557177
17.4493	8.92378		5.16679	0.937509			39.1073	11.9034		8.92892	10.8822
14.264	10.5364		6.11837	16.9706			17.4761	-1.80816		9.20042	5.54419
15.4986	16.6275		5.51916	12.9236			27.4306	8.00923		1.54962	-0.807806
16.8503	15.3401		-1.10777	5.37965			23.4026	10.3646		10.0475	6.84459
18.1469	16.2678		13.9561	-1.83758			21.242	16.6039		17.0765	16.4358
6.93532	9.08078		15.5682	-5.97309			9.05086	16.6299		15.0159	16.7467
13.3696	-3.12162		17.1212	-3.5199			19.697	17.9428		12.145	2.06626
14.9706	5.43488		12.6183	0.663445			9.6991	7.86522		3.04459	3.93946
2.20063	6.85804		5.19477	10.4428			-10.2643	25.2774		0.756409	5.31609
9.65936	-4.0504		13.5125	6.56692			16.4172	29.7131		14.9892	10.1098
8.44402	4.76242		12.3576	3.76466			23.8608	28.2975		10.421	6.49341
4.362	-1.92953		26.7627	5.18546			17.173	22.0988		10.5738	5.16493
5.02154	0.772417		10.9474	20.3598			8.27511	29.7949		8.197	5.13142
5.59534	4.95823		9.45324	14.229			31.9223	5.57034		14.6036	3.07639
5.48497	8.94345		1.66387	2.32173			11.038	51.927		7.7306	-0.112675
2.96511	1.30674		-3.10254	-1.75263			14.2925	30.2131		1.30209	5.65356
1.99699	9.82985		1.94133	11.4263			14.9929	51.7267		8.63923	4.92272
-7.05047	13.9056		6.91656	-3.61325			45.1142	39.4027		-1.58992	8.75917
0.643702	1.45667		3.61973	13.8692			17.432	41.0935		14.0594	13.8761
3.93262	8.10199		13.985	0.944454			15.5298	71.84		12.9572	14.5766
15.0156	1.68536		7.71023	-0.0865232			9.76614	24.2063		10.055	1.19897
6.46759	9.22647		15.7017	10.228			-0.276898	24.5313		11.5209	10.0954
0.930577	11.9556		7.47654	7.07044			31.2822	11.2629		14.9915	16.4876
1.49417	10.6221		14.9142	2.17901			16.2784	15.3512		3.099	12.1039
7.74921	4.4402		11.5146	4.23622			26.2117	5.91858		23.6805	10.3587
4.30794	-0.835174		7.78981	17.4139			12.3422	15.3619		13.731	1.74259
4.84373	10.0605		13.9631	12.1179			22.2428	11.3385		12.2171	-5.05992
-1.41419	2.89243		-2.13732	0.0716831			1.76075	6.43418		9.25112	6.31815
9.23468	7.21547		4.54541	-1.59466			19.3359	13.9078		15.4796	0.819992
-1.90582	2.62542		13.3631	12.5067			21.3869	7.67939		5.90968	10.321
5.89581	2.96877		13.7778	10.2484			7.34106	11.8886		7.93878	6.26929
8.99579	2.19437		3.58779	6.04524			23.5002	23.2967		17.4502	4.48078
-3.16919	5.87781		17.0043	8.69522			19.0392	12.0981		3.80638	4.0718
5.14887	14.8919		3.19632	4.3986			25.436	10.274		11.7913	6.65593
-1.00641	6.92073		-0.816662	7.11832			29.6853	19.7604		15.6975	5.39661
5.69404	7.98082		-2.57342	6.09317			23.701	16.082		14.1709	1.1492
11.1581	12.3595		40.6537	21.8762			16.7738	-0.565092		3.14493	15.6449
11.4715	5.86006		57.7908	6.79527			29.0656	-4.97127		17.3134	-2.94797
3.01056	-2.65966		49.6618	9.94489			17.1732	10.8186		6.538	-0.0199035
6.66663	1.82362		38.6522	6.71819			26.6105	14.7658		13.9418	-8.07102
1.59028	8.06854		23.9772	8.06484			20.2701	12.489		21.7081	1.04125
-1.23335	3.08641		11.1451	-3.27888			-2.04436	-2.7056		16.2627	16.7743
0.675218	1.62973		17.7892	7.92875			10.7352	13.9904		11.0195	18.3244
-3.75718	-4.57649		4.85817	7.52201			8.79528	-8.22896		10.9506	14.0901
-3.14801	-5.67105		5.82296	9.58796			18.3192	3.33615		3.29664	6.41805
3.86341	-1.99276		8.64773	11.504			3.58729	12.3259		3.84264	13.4197
4.19444	4.29104		1.28645	7.27684			18.6023	14.4013		13.2405	8.03663
0.513121	-4.45594		8.26344	7.4504			23.4099	27.5695		6.40226	19.0767
0.25062	0.528591		10.4831	4.75879			10.533	5.95292		25.0071	24.7794
9.07025	-2.59329		19.5091	6.12381			8.39235	38.7761		16.367	18.7528
9.13955	-6.29043		18.3341	3.75673			8.7525	34.579		12.3248	21.1487
6.94872	-5.50902		24.9683	9.36492			10.8181	28.6431		15.5274	9.63029
8.26374	8.43473		3.15492	0.0906856			23.8034	18.2129		17.4854	15.2817
12.5926	-9.09174		7.4549	-1.50009			42.0713	24.5399		10.4205	30.6877
14.0759	3.68513		6.33067	-0.659994			28.743	22.7301		17.9876	22.931
-2.08852	1.91604		6.88916	2.79883			33.2984	3.74656		12.5414	30.8296
8.05312	10.1381		14.218	9.49542			10.6986	9.86607		13.5904	20.0642
12.6302	5.39761		19.5401	2.36042			43.9706	11.2074		5.18833	14.1499
-3.50872	3.72048		18.5118	11.7407			22.2985	2.24472		6.80497	12.7446
4.85356	2.02533		7.44105	10.1643			36.9745	4.86315		9.22767	7.04571
-6.9707	2.43106		6.22375	2.61718			26.7335	-11.3986		10.5009	20.7804
5.38788	4.28842		2.90525	1.9732			14.7076	19.6545		11.8199	11.0134
2.91457	-0.372534		8.06945	-3.69751			18.0847	11.2071		-0.334203	5.68543
8.03975	14.3422		15.8925	7.51659			21.8206	8.38826		18.6035	13.9454
10.5093	6.77726		3.38876	-7.37564			19.0918	25.6644		-0.575013	2.94435
6.62972	6.94872		12.3121	-7.76048			12.6184	5.72404		8.61787	11.333
6.03509	5.91547		7.29812	0.741436			18.5145	16.5445		16.4186	16.4503
3.70253	7.50532		-1.46791	5.26377			6.79125	4.22122		-2.3383	18.2701
3.6201	-1.98893		9.78142	9.29116			26.8009	12.0445		4.24061	15.253
10.3097	1.98126		-5.04503	11.7461			25.1683	12.4912		4.20408	12.8262
-0.827602	0.882719		3.65494	-1.92597			18.8285	3.11843		5.06427	8.81481
7.18837	4.85576		9.92886	-3.8202			9.90919	16.3963		19.0477	26.7727
8.6181	-3.07754		7.92581	7.42625			17.9671	2.84967		9.75044	18.8316
1.35993	-2.24434		3.39819	2.50873			12.3412	0.749776		12.7712	20.3727
10.8303	7.93139		2.70839	-2.18152			26.3912	4.81176		17.6974	8.2187
0.666344	5.98748		-1.56717	3.66746			27.1029	1.0786		14.8871	17.5189
15.6508	8.35468		-2.87518	-2.70082			25.9226	7.09507		13.3364	11.6294
-6.01994	6.8257		7.47795	14.2755			23.3338	14.2397		10.418	12.145
2.90873	8.79147		10.8105	5.23066			9.69216	4.77909		14.2116	13.0361
6.34055	4.83886		2.13831	2.97067			29.8933	11.07		13.8004	13.5828
3.00934	0.0200044		7.37667	10.09			-0.19904	11.8495		1.27259	27.2308
4.06872	3.96582		9.21075	5.16946			17.26	6.6538		11.6535	23.8762
-6.0487	11.6095		6.91228	7.45793			-0.993307	27.6998		20.5949	20.2127
-1.60421	-3.3326		1.03554	7.10372			9.33495	7.59519		18.5641	15.8578
2.7753	-0.784174		11.172	1.64193			16.6177	5.93569		4.3572	14.551
1.77269	2.21844		-2.45353	2.64395			3.26431	16.4947		13.7625	23.0984
-15.043	1.40629		5.29243	-1.7058			7.30028	18.4048		4.67892	12.5819
-8.47985	10.0381		-0.706479	11.342			16.2293	-6.19154		22.3483	11.4253
1.8353	5.18674		7.65753	16.5725			9.68749	-6.35059		18.4662	17.244
5.72429	12.4295		5.30251	5.58401			7.97267	15.0387		22.8414	16.2328
13.6579	6.28386		2.89617	14.2721			20.8671	11.8661		79.4219	19.2828
7.72494	8.17877		5.40488	11.2751			13.0303	11.7359		77.4408	21.72
2.96798	8.97405		9.55737	22.2681			23.9899	3.54603		64.9487	19.7162
2.52614	6.4077		-2.51804	10.5811			4.41101	10.3481		47.5646	8.91837
-7.60655	10.3437		-6.89229	4.50216			-0.916397	-3.48882		25.3103	17.514
-2.08589	5.43535		-1.6096	11.5303			8.27876	0.51981		15.198	10.8502
2.65363	5.40427		1.56609	2.99089			7.15471	-3.58226		24.9851	16.9543
-0.218757	4.46524		0	13.1436			25.0339	11.5199		11.4274	25.2693
7.99666	9.35569		10.401	10.9169			14.1024	25.5821		6.9846	31.4791
13.5401	15.8155		16.3174	1.80431			14.2464	5.42982		23.2209	24.4753
6.81062	5.73609		11.1515	-0.929756			0.99336	27.487		34.5391	18.691
2.24776	11.863		6.03562	9.4361			18.3656	11.5825		37.4506	27.8077
0.825	0.603811		0.592798	12.5749			-2.77124	25.0306		25.8235	13.0218
17.107	10.9003		1.38392	3.73305			22.5737	-1.87364		23.9208	12.4857
-4.33385	3.56211		-5.50409	-1.8988			13.1589	3.45879		15.0333	1.65374
-7.36097	14.3438		11.1442	11.8113			14.63	-8.40275		4.09949	6.03932
8.12727	11.1527		8.81568	9.96422			11.8206	12.9787		20.7353	12.381
4.93639	1.54578		9.04685	-0.392948			23.3537	10.4077		9.4899	9.98851
4.44168	6.69145		4.35369	8.8846			-7.2101	9.58952		9.53161	4.56794
7.05381	12.1299		13.9462	5.18797			-4.88777	6.33406		12.0143	19.7259
13.0557	1.13191		14.6461	5.04709			12.1714	29.0948		-1.06913	13.119
6.01474	6.0288		-0.842021	4.93692			29.7905	20.6995		9.18708	3.10245
11.3995	23.0518		17.9048	10.3671			8.13372	23.993		12.7399	18.7181
16.0458	16.4118		2.9674	-1.71426			22.2261	23.8761		17.4192	9.4243
0.799977	18.1185		6.2227	4.66194			19.0974	-4.71963		1.19882	15.7114
4.71338	11.2009		2.62179	9.57886			33.9469	-4.82596		5.17636	10.9791
5.00719	10.4917		11.2595	18.7705			12.7821	17.0559		65.1525	4.29499
3.27202	11.2069		2.6928	-2.34585			46.8009	1.98102		41.3166	8.08572
-0.0705304	4.7369		4.14391	8.73189			20.1373	21.175		28.3386	16.0998
8.44818	11.2727		15.4075	1.90556			4.99457	8.66109		29.3678	-1.17532
-1.83005	7.44889		15.2036	8.43465			12.4095	-0.220018		24.7867	16.4094
1.83106	1.70165		9.36406	-0.235779			15.2771	8.79941		37.5445	6.68867
-5.17499	6.40123		9.09561	9.36994			20.8902	0.558352		24.7997	3.11404
5.45063	4.55942		2.65272	18.1119			9.62159	6.43401		20.9063	3.80567
-5.60497	1.32671		2.19638	20.5951			21.0697	-1.01375		24.3985	14.0324
8.02303	16.9154		-2.20362	15.0689			7.40972	-0.81295		8.15496	5.76191
4.45819	-1.49569		0.812107	0.97522			6.34848	12.5759		5.14264	16.0511
4.25163	3.77815		10.1531	30.9135			16.3349	5.17441		1.16228	19.8051
2.58582	2.64211		6.70308	12.3477			0	4.9137		70.5046	13.2912
6.08837	9.72035		5.91097	20.822			14.9283	15.1263		98.0974	12.139
0.964109	11.1904		9.1582	13.4466			30.4953	17.0138		83.713	6.73185
9.91885	9.20387		-0.443214	12.0055			11.4443	13.0131		59.2529	10.0535
2.46867	11.2508		4.94391	11.2541			38.9823	22.2286		40.3311	18.8575
-0.904902	0.985734		5.59535	1.87744			17.8489	16.3371		27.2949	27.5943
0.00685587	5.74757		-3.62792	3.79181			10.0376	10.5223		15.7791	44.8164
9.20942	12.3629		14.4402	18.1814			16.0343	20.557		13.6763	86.1767
14.2803	16.7488		3.7	16.1792			12.4231	-7.23329		13.6447	59.7854
3.21356	13.1997		7.13368	6.82779			24.0719	5.12061		5.55965	29.6845
7.39642	7.69793		8.84989	-0.86751			8.15728	21.0178		8.59177	35.5439
-3.31949	3.11591		2.39691	8.53706			12.7496	13.2768		8.63369	20.451
3.39183	6.65127		9.04804	5.78582			15.794	13.1648		21.2074	20.4636
5.68718	4.89914		6.2278	18.2019			-1.30577	-14.8627		20.6528	7.25681
15.8958	-1.68896		11.2067	10.382			14.7843	19.7325		12.2791	15.6185
11.5076	5.56064		12.6525	13.8728			-6.5493	9.26404		24.9573	10.2243
11.0723	-0.414559		17.979	4.29605			7.62327	8.58089		13.8011	15.348
27.2832	1.30722		8.33176	12.0694			12.725	10.877		27.6875	7.98308
15.5102	9.69883		-1.7949	7.91844			12.5041	10.7562		10.1834	10.5957
7.92172	16.4279		5.44045	10.0658			-2.76467	13.5304		21.6796	3.71863
1.56985	6.65947		14.4573	10.2171			27.9716	10.4856		15.7296	10.6339
8.42504	7.43421		-0.401642	17.5592			9.33654	24.6512		15.501	14.2071
-1.73802	3.68911		3.65909	5.30668			32.8844	9.5304		21.2282	5.14578
5.65054	-0.69037		1.62798	3.49258			31.4909	15.1937		6.95816	3.15646
7.69817	0.604527		-2.38609	0			18.122	5.98286		7.7928	-6.74128
4.02095	18.2996		0.531426	-4.26244			29.096	14.7585		24.1699	-1.73184
3.28827	9.71338		2.62949	2.79086			7.85979	2.18329		16.4618	10.1711
3.07166	6.59172		14.0272	-4.75014			13.5362	10.0283		15.9921	-0.37726
8.42683	9.48272		13.0784	13.2316			20.6442	6.84513		6.77987	3.48295
7.53519	8.94105		12.115	-1.62407			-0.241914	12.6516		9.95322	-0.0624327
11.6262	7.80988		5.47395	3.9576			14.4614	12.9572		-1.05213	9.66476
16.9206	6.58209		26.1529	15.8998			22.0852	19.5283		4.78639	5.00997
-0.750399	4.43763		14.6439	7.45158			5.71996	10.2726		16.8708	6.14821
-2.2961	3.45483		8.26059	11.6613			9.00296	20.1572		15.2659	3.97351
6.13578	8.5119		0.482776	4.45418			15.6533	8.19117		1.35671	-4.67718
3.48531	7.71714		11.7727	8.7423			5.11597	16.4716		14.946	-1.22638
6.72242	5.91256		13.6749	7.69633			5.45318	14.6941		20.3389	9.79743
19.4418	9.89531		6.16881	7.91586			10.9889	15.1455		7.38874	12.6637
8.16391	6.07762		4.72169	12.3983			-8.63316	16.3129		8.76183	-0.915274
6.20814	7.33169		17.9412	7.30026			27.5166	18.5054		7.61739	13.7271
9.78791	3.48069		7.26383	9.21309			16.6308	16.0876		22.0633	10.3795
6.3482	12.6614		5.96708	6.68388			-0.0811008	23.5212		11.9867	0.594926
-0.195815	35.2631		3.62562	9.67681			-7.53861	1.73527		12.6008	14.7771
2.08841	25.5335		6.37528	11.6901			15.3179	19.3223		11.2674	12.5043
0.598945	25.3488		3.14767	10.381			7.14039	22.9266		13.3358	10.6794
-1.25617	25.5381		9.90683	4.01896			27.8695	13.4784		1.90908	10.1562
3.17336	17.2564		10.0236	8.07811			16.4811	6.21375		16.5128	4.42141
3.68624	10.4564		5.64949	22.9119			9.33423	-6.39878		21.3365	11.9249
-5.27007	15.9194		8.94398	11.6322			18.9826	2.27688		23.3517	4.95224
-2.63489	12.7639		14.4397	16.3302			25.3707	5.8639		10.8422	5.5094
4.38617	5.40045		31.5178	14.6816			3.06157	8.85131		13.0619	0.403411
0.492846	15.0061		19.1789	17.716			20.2776	2.91967		6.2941	9.50244
5.45384	3.71287		27.9845	4.07475			13.9684	1.05807		10.9714	53.7421
9.09832	2.14201		11.4425	12.0497			24.8363	16.1325		12.8717	28.7667
9.40245	5.41736		16.9229	16.3275			16.8359	4.25665		9.40804	28.8656
11.1093	7.45951		6.49827	14.0082			18.2187	4.95426		7.39062	12.1187
13.511	6.51625		13.3115	3.90317			14.2294	22.9373		-1.24401	11.9178
5.84629	12.3875		7.74795	10.4711			3.80752	16.0876		16.6898	10.4828
-4.20855	9.81461		-0.0569991	2.78304			5.00055	14.2963		18.9749	8.09534
4.0057	1.30713		6.44838	7.44821			13.1198	14.9724		7.57201	10.0428
7.89993	10.9978		3.38677	12.6704			1.62086	1.7844		7.43238	26.0868
1.46833	7.09623		53.7747	14.8488			-7.34263	8.09264		9.43251	24.8111
11.1128	5.86892		23.8452	19.466			-9.41849	77.6478		11.2358	15.4965
9.97519	0.549962		16.937	14.0839			9.37108	43.9937		28.5134	8.28851
10.6337	4.46274		14.39	24.0806			8.06034	33.4269		11.5817	16.9861
-0.532284	1.62794		17.336	21.8071			22.7377	22.898		2.09169	5.0319
3.4	11.5922		10.363	14.7191			15.75	35.9742		18.0272	8.10372
17.4477	15.1826		5.06684	11.2206			9.66542	14.0316		20.4024	16.0485
3.47317	4.87615		0.188178	4.68696			5.45891	7.03807		7.36221	8.03735
-3.55324	-1.74469		11.4901	6.24475			10.8788	21.2437		11.3252	8.53495
-8.08884	0.896445		6.97393	1.97149			6.72935	25.899		9.71417	0.371406
1.19308	5.68758		4.09941	9.93348			8.6671	12.1271		-3.10868	11.8457
0.485863	2.83204		11.9771	21.7669			14.8494	26.1081		0.110858	1.34268
12.3869	1.47126		15.1663	13.8971			12.6503	25.7037		11.7208	-4.89907
3.69916	-1.12605		11.2247	18.2875			13.3656	14.0996		5.99444	3.59459
10.1834	4.18765		-0.549966	4.67801			13.8135	41.3488		16.0561	3.71733
-1.35034	0.464259		5.71418	17.3704			27.212	20.5266		3.58049	-1.52489
6.48023	7.48191		-0.347395	9.17807			9.30729	18.8561		0.862323	7.87572
6.25322	9.29419		-5.44076	3.12861			17.6706	13.3758		15.0937	-1.64268
-0.812637	10.8133		0.492715	2.72429			5.80724	6.48323		14.6265	14.2619
13.4972	17.251		13.6426	5.6555			-0.883944	15.5638		12.3249	13.8048
-0.632711	9.58038		1.03735	4.72457			4.52191	15.6874		6.45653	15.8295
9.68573	-4.94408		2.56137	4.8065			9.93859	7.59064		19.5046	6.63072
-4.22226	4.65395		11.7816	-1.73165			-10.6209	13.7472		21.2246	12.2163
6.06698	8.4674		10.6679	9.31549			7.74907	14.1545		17.6698	6.70111
2.03739	-4.44615		12.2217	17.4769			9.34678	17.7879		9.62023	11.5602
8.67901	5.04759		6.77889	3.8125			7.28228	7.86773		18.4756	13.3521
0.0497511	-2.73921		5.7543	20.2194			14.7096	24.0351		13.7428	0.775564
0.111517	14.0325		0.464646	14.0315			2.99273	7.61327		10.302	17.7148
-4.39343	11.629		-4.44011	9.31376			22.6609	-5.7801		14.4349	34.838
9.0894	13.3511		-5.57581	6.9854			11.7715	0.748778		18.2472	22.4276
4.80521	11.8626		4.42604	13.3228			19.0658	-6.96556		8.5422	51.3248
0.368545	8.51321		7.47989	12.1085			-0.741628	2.14439		6.81081	49.3698
-5.64916	-0.157406		6.98303	7.02926			24.5938	-2.33965		8.14256	32.0591
-1.18888	11.4668		-2.84146	3.96481			8.01496	3.4837		7.29918	76.5491
-1.81503	11.9243		-0.106583	-0.907161			10.9388	-6.86647		5.98972	47.3323
-0.10083	11.7167		5.57303	13.8494			1.15175	-8.06053		-1.7684	29.2147
7.77953	12.2871		13.5	13.4629			11.69	-5.78299		10.4669	17.9617
8.42972	11.2145		16.3417	5.38305			14.7032	-3.13285		8.42284	18.4711
8.69985	5.28915		15.2789	7.43627			7.88778	3.05787		12.8019	19.6804
5.35517	2.08365		4.54154	17.5755			8.33794	4.78392		2.10707	14.8109
-0.675615	2.04077		-8.36337	6.25896			6.90925	0.180827		8.80724	8.41772
1.12203	-0.354544		9.66681	8.7195			-2.5115	-1.40708		29.5391	17.223
6.30944	-0.0209434		17.7003	6.0886			12.6909	6.79684		25.2282	12.479
6.34898	9.96202		16.4293	8.49424			4.56379	-0.0727539		27.1674	1.5093
4.18449	-5.43784		20.3637	12.8324			8.80784	8.65707		10.9175	-3.87598
10.8349	3.19535		15.0652	-2.59774			8.93659	5.23734		15.7909	6.50207
8.8421	-9.51974		16.0428	6.11148			5.73283	-2.13954		9.2536	2.97854
3.83186	-4.14492		14.5768	3.72135			5.07406	10.8834		8.41042	-3.37732
12.0258	-4.60619		12.5653	4.17521			11.3771	-6.84215		7.17106	1.75309
6.05211	8.35232		-4.94885	15.5284			20.0443	17.3324		-0.678884	-1.79116
4.41963	6.09625		2.72891	7.9559			6.38269	23.3424		1.97602	12.3233
3.84413	8.62243		7.10106	17.7404			19.6651	0.39407		16.2018	11.2255
2.09324	6.97228		4.398	4.17075			-3.29316	0.419467		15.3483	11.5583
4.34718	2.185		10.3334	19.1019			9.3375	6.03732		16.7865	17.9029
4.30364	-1.77215		2.60065	-1.54277			7.70102	-4.28172		11.9861	26.0784
5.74677	5.52326		9.11132	4.90302			20.9422	7.77584		-2.49915	19.2548
7.32305	7.66922		8.48681	18.9626			22.0078	15.6836		5.95492	3.6671
7.79081	-6.16569		11.5655	4.05446			51.9282	14.463		17.3988	21.5187
12.9548	3.04907		12.9329	6.55521			26.1738	9.89676		9.03503	19.9085
14.6249	4.83407		12.4408	17.0331			16.9459	4.18175		11.5004	5.53216
11.4991	-0.132103		-2.36536	11.5697			5.50493	8.94349		4.51301	23.6281
1.03228	6.00987		8.80985	2.07963			36.9075	1.60942		10.0733	34.6748
8.35622	6.96966		12.832	20.1795			10.4252	10.5432		13.4246	22.9887
0.325828	14.5532		6.02705	4.85727			7.54711	10.5744		5.55247	22.6548
-1.61685	0.0650397		3.55675	18.5427			6.01877	5.0603		8.02554	15.0444
4.48673	10.5491		15.1567	16.1929			8.54743	-3.04494		18.2545	6.50729
8.59541	-0.0857687		-2.81857	9.06993			10.4266	7.26497		4.34835	21.613
10.2005	5.44592		7.53921	13.5217			12.5912	-4.46462		9.99312	3.18437
8.07417	19.2099		-0.902657	13.0222			35.598	13.8684		8.18944	5.00189
6.06966	2.1535		19.2185	9.83415			24.9551	16.4823		-1.99032	18.5459
13.5265	6.33061		8.47649	2.32198			26.624	12.1874		11.6508	17.4907
5.72774	14.1746		3.35089	7.3229			5.72264	29.4851		5.84493	18.7577
10.2552	1.30853		6.46985	14.7674			10.2331	17.1277		8.57013	-1.33826
2.04492	16.9501		0.881396	7.12445			19.1235	26.9616		-1.522	11.4188
3.68568	12.1647		-2.14935	17.8609			15.8512	14.2255		-0.269596	9.14174
9.54329	11.5558		4.72795	1.27058			14.9082	7.61161		-1.4176	15.4203
6.0289	1.65306		6.52832	8.4541			13.6704	0.569681		4.63788	15.8917
1.51999	5.83546		4.63598	5.28319			-0.543942	12.8526		12.014	19.4048
0	1.35264		5.17192	6.74143			3.08054	6.75896		10.2131	0.560873
8.56439	6.53495		3.31646	0.431701			12.6514	24.8615		0.0158606	7.64322
14.1941	3.65889		3.0284	13.7602			11.0251	15.3361		12.2704	15.4307
7.95846	-1.73744		0.654881	6.56728			13.6637	20.363		15.6846	-1.70543
1.96787	7.79379		7.40644	12.9465			17.157	27.7855		21.5057	9.33891
5.66908	5.34471		10.1069	19.3744			8.48507	27.4103		33.363	26.0547
6.05627	3.55487		4.09159	13.689			-3.4544	23.7901		38.2674	19.3295
13.3797	5.16324		-0.775539	7.03248			-2.78909	14.4938		23.2532	33.225
-1.36856	0.432497		0.914408	18.7241			2.04789	3.50055		10.9889	32.2821
10.1344	6.02751		11.3857	20.7405			42.8145	3.61687		6.05422	83.4611
7.89287	9.89905		15.1442	7.56794			10.628	7.18485		8.01072	97.4293
11.9614	6.38893		10.4018	15.9813			18.8485	1.28388		10.1157	126.172
6.88907	15.4991		-9.00071	14.9054			-0.0983889	6.6006		7.40772	85.9852
5.99335	13.5522		16.4578	5.65463			-1.53118	5.41168		2.47841	52.0565
10.5623	3.4236		4.15412	10.7325			5.57144	1.75646		-2.86903	38.1936
-0.827802	4.33896		6.76412	20.7594			-6.64432	9.12073		4.4415	33.4299
-1.39399	17.1349		8.40991	19.7274			27.6378	9.66318		8.83444	27.7688
8.1562	11.7384		10.2571	15.7268			18.349	-0.135922		5.56767	29.6893
8.64858	4.19723		3.03022	11.0735			25.0791	11.2803		0.667916	17.8363
6.48174	17.9178		18.9933	10.6957			7.03264	-1.35664		13.3759	26.4565
5.3928	28.1989		3.68803	7.15725			12.3588	10.1062		7.0043	20.7145
12.0697	20.931		12.9392	12.1353			5.99148	17.4314		-7.36015	21.7195
13.8496	19.9627		2.67663	16.2049			3.29333	7.42158		13.2256	10.5147
5.72555	9.59679		-8.55869	5.58297			0.382988	15.1323		16.2565	13.9774
12.8427	5.71519		10.4088	0.978764			19.3691	15.7425		16.7867	6.26715
4.94382	14.858		0	3.75853			5.97112	5.03455		25.7719	7.66825
20.5212	10.5784		15.5944	19.1876			14.5882	5.99831		14.9393	4.64231
14.2624	0.783158		8.81431	6.27099			9.92281	14.8801		5.79394	7.00445
10.578	6.38781		13.0145	16.4306			27.9418	-13.126		3.61965	8.05202
12.7341	0		0.888259	17.4452			19.7865	7.52578		21.2373	7.48759
14.2675	8.60052		6.63337	11.2619			9.389	13.6091		12.7627	2.49157
22.7474	6.8628		-1.96485	2.94852			18.2152	18.324		13.7924	12.8888
4.68312	2.68691		11.133	2.7149			8.50958	4.84913		19.0857	8.00069
20.0151	9.44808		8.36705	12.9621			23.0587	-2.63886		0.278029	3.90897
13.8592	-1.30408		17.0287	0.655645			16.9403	9.45049		14.3342	14.296
18.7407	16.8851		10.0427	13.4504			-9.29445	7.57831		4.03481	15.1471
11.9631	10.5417		6.15237	9.37103			-1.26518	14.5026		-0.1341	8.44175
1.4882	5.25059		5.85972	0.945021			9.07612	9.52216		11.3689	5.09353
11.84	4.06968		8.19461	8.82873			-0.0420133	7.16407		5.63798	3.1811
8.64528	10.5593		7.23093	3.19628			26.0607	11.0262		10.9403	10.5443
15.1291	8.07278		-1.73649	13.879			10.1481	-0.805367		19.666	-2.21995
14.8829	10.5879		8.27614	1.0274			0.0532533	4.965		21.7377	5.39563
15.8554	8.81541		9.44667	2.74357			8.80057	22.9552		10.5465	4.06591
11.8116	10.9832		9.24564	0.745777			8.05612	17.186		9.08998	-0.923158
8.69208	21.0156		15.5432	1.18638			22.2685	5.61564		22.8794	8.19233
0.253782	14.2473		29.0078	18.2124			18.3775	5.75527		24.522	-6.03054
15.1195	10.4803		31.3769	5.40814			8.91534	19.932		22.9074	4.31738
9.94641	-2.22796		20.092	12.0221			24.9509	5.14156		18.3562	-4.9628
4.23085	1.65021		18.4526	-1.39635			2.13036	-4.78634		11.9444	0.108244
6.84276	9.54937		2.49286	16.6307			29.6283	-5.82318		23.2565	11.0504
14.6071	6.76594		16.4152	11.0722			20.0214	10.6333		5.5446	-3.04949
8.14681	4.94903		8.30404	8.47223			25.5778	17.7731		9.91428	10.2131
12.4969	4.96359		31.2286	10.8644			37.3123	-1.0184		3.3293	2.05701
1.50025	6.50482		15.8877	7.34206			14.9858	11.3308		9.31176	8.40757
15.2749	8.94027		15.747	4.78307			25.1237	9.9155		7.18095	0.450616
9.29507	5.71722		2.03403	6.09432			1.1841	8.51788		18.4814	6.2462
4.56147	13.1421		12.0433	-0.434557			17.4794	27.5141		10.465	13.8467
-1.22972	9.52942		6.68839	-4.35039			17.5551	17.7531		2.19169	-1.72934
4.53005	11.8518		3.84749	4.19584			-3.89942	11.6278		7.19644	13.1871
8.45966	7.30375		13.0625	9.51343			-0.648295	14.8143		18.3267	9.1527
11.9678	4.98325		2.59166	9.27856			35.4822	9.08473		1.82396	-4.92921
2.66978	12.6511		15.0744	10.5893			17.531	2.25958		14.3876	10.6306
4.40959	3.9054		4.27826	12.8175			-1.02607	13.6466		14.8994	4.71835
8.41445	9.39577		14.744	9.92779			23.6858	-0.77806		10.6211	8.60363
10.7363	12.8851		0.826913	9.19172			25.5696	-19.6062		16.9799	6.38544
11.8051	11.0398		3.02822	17.0855			21.7437	12.5132		4.68063	20.9726
8.07791	1.77662		-3.27409	3.89673			19.7366	-11.4793		9.3754	-1.69835
8.69093	19.5155		12.4666	4.08972			9.72485	14.0005		-3.3568	24.0541
13.4809	33.119		3.79404	10.9604			3.27153	7.95155		9.0008	15.058
11.0898	30.4266		0.0967247	2.51664			14.5839	13.3984		9.30051	5.3211
7.06985	14.1433		13.1295	-0.644092			25.0852	13.59		4.48433	9.23182
6.52702	8.26049		6.04255	-5.48097			7.99174	12.2209		9.58069	9.46051
11.4833	20.4358		1.10045	20.5748			13.3854	15.0783		6.98333	5.90077
11.1457	9.83322		0.56754	15.6301			7.78304	11.1899		11.1041	7.78671
8.98863	11.2948		13.8992	22.1893			5.27663	9.79793		12.3354	3.80684
12.4293	18.0463		17.4037	15.0347			6.71192	20.9523		-4.06431	20.3139
8.57269	21.5879		1.56525	18.1876			18.5311	-5.98547		-3.80405	17.3013
-0.840475	7.15271		-1.62013	18.3562			14.5403	10.1233		6.76807	15.3833
18.487	8.66524		3.81122	11.9073			5.95889	3.68372		11.9102	2.29668
8.20633	6.52162		-1.10828	6.3931			13.8288	14.1211		13.2776	7.55022
12.9525	1.30464		0.642505	3.76085			10.0519	21.7266		8.36537	15.0872
13.5936	6.64115		2.3377	-2.66727			16.4557	15.5282		10.5938	19.3422
4.89358	6.17302		0.275053	4.76703			24.774	17.3248		16.109	18.941
8.79779	1.9215		-3.37687	4.78368			12.023	19.1684		12.6879	7.97024
18.293	3.01201		7.77936	5.95843			17.6281	-0.660487		1.88658	3.73118
11.3463	2.47736		10.5395	10.5115			14.0762	3.36192		-1.92471	2.11783
6.90106	4.39873		-1.96289	13.8426			13.1424	6.6773		0.0815972	15.0284
-0.200535	1.66761		2.9072	15.6691			11.8393	13.5575		-4.15616	1.2744
6.6287	10.2074		6.65071	9.51166			12.7884	-9.02792		7.47097	5.80128
6.30042	7.2696		-3.10292	8.70669			0.881369	2.80274		3.0255	1.48898
20.6842	8.10743		1.71587	3.44661			8.88819	15.1841		1.2517	8.76026
15.3663	3.85534		10.9803	2.51798			-0.46637	3.74551		6.00261	-4.85965
9.73529	6.41411		-6.28751	5.4317			14.2938	19.2804		13.4326	-1.75519
11.879	11.1836		4.02728	6.07322			-14.187	26.9908		7.64026	-0.3818
10.0805	7.52743		-2.85052	13.4022			10.2708	13.2709		11.8381	-0.995512
11.3382	9.74594		1.03257	8.21078			5.95356	25.8916		1.17365	1.98518
6.91422	6.98735		8.30321	12.5596			4.14292	2.05261		-2.67452	2.96711
15.5125	11.7524		2.00673	9.96983			12.299	17.6846		5.09547	3.63252
12.7227	16.2578		-4.97189	4.91584			12.6111	17.9993		3.37783	11.0933
3.88373	10.0137		-2.07747	12.4838			-8.18125	3.46217		9.62089	12.1283
10.0793	16.3503		-0.750589	1.3106			10.7362	14.2638		21.6294	10.7876
6.10038	3.81221		-2.28535	49.7314			1.58455	28.8304		8.82906	7.31051
64.2235	9.05785		28.4099	50.7772			33.687	21.1327		0.502912	3.23722
102.219	0.636722		19.1212	40.9185			2.23826	0.681265		7.86976	11.5154
68.7584	10.8012		12.922	67.9865			9.1379	5.54965		3.99263	5.72713
54.5116	5.2087		14.8733	56.8889			12.1837	8.69797		8.84121	-3.67991
28.3778	10.464		20.1059	49.7907			15.2929	6.65033		19.7631	1.87208
21.3056	15.4189		16.9483	78.925			-0.657455	1.09703		21.081	0.579699
17.3438	7.17849		8.39041	82.4508			15.6143	-0.705143		8.55051	-2.29881
16.7171	3.30643		6.81089	68.0949			21.381	18.0162		7.38934	38.6823
22.5565	133.917		1.77347	49.3437			-4.19807	36.3962		6.14547	27.1157
11.8165	98.8855		-8.31781	20.1096			8.2517	31.5098		6.68899	14.5198
9.1369	73.9548		-6.38635	17.3687			1.19811	18.7644		10.4428	15.9125
12.5852	56.7888		19.5334	11.9573			0.0383953	4.56975		14.7798	8.42147
12.4641	42.343		6.15673	8.53128			16.3392	10.9049		3.91434	4.69373
12.9813	26.6356		3.55832	21.6217			8.70878	13.3707		7.56741	2.09815
-2.80163	25.5		7.2268	8.92825			21.6088	32.67		10.9481	8.85318
5.25266	21.0777		3.02323	11.7708			-2.53996	7.32359		9.8042	2.81493
7.66666	8.30513		10.1039	20.749			23.2177	13.6153		10.5382	4.90116
8.60391	24.9635		5.09493	21.9232			4.46527	-3.90042		15.5562	-0.924588
7.63724	9.83279		14.2015	-2.8751			4.11812	17.618		10.0038	5.33764
20.0435	10.4504		-12.3482	8.44103			24.5985	18.3061		17.4085	8.76847
0.931495	2.62334		3.98387	18.3983			13.5995	18.867		8.93411	9.94357
7.42844	14.1302		13.4887	18.39			12.4407	6.69875		20.8616	5.85222
4.12538	11.2809		28.203	15.7868			13.7428	34.0746		14.9012	-1.45958
4.18173	7.39157		3.98723	8.7981			2.95136	33.8592		11.5284	5.84207
0.251377	14.5091		7.64789	6.42596			13.6561	10.8064		11.6618	16.435
0.521828	12.1741		-0.372617	3.14587			16.841	11.9231		2.84728	14.5545
44.9161	19.3896		0	10.2937			13.3563	25.2084		15.466	9.10426
52.7808	14.1289		5.99688	3.81276			18.9404	-3.60042		24.1972	4.49811
28.1797	23.1454		-4.45423	21.9025			-0.19189	13.1337		25.395	17.548
23.26	25.0967		-0.850712	16.2999			1.74056	11.0498		24.6852	5.20132
17.9099	16.4828		-5.29593	13.2484			18.4375	11.959		16.9036	7.90008
13.1003	4.20918		-6.68337	4.33325			30.028	3.94412		24.2001	9.77067
16.2529	2.53511		-1.23865	3.36993			28.0955	-0.00690082		15.8118	3.6644
3.72132	14.9571		0.315316	19.1849			14.6183	12.2292		34.949	8.00873
11.4775	12.2518		0.621163	17.2549			56.4964	0.264853		29.7141	2.51104
10.2611	8.62777		3.71392	20.6087			81.3069	2.30755		10.6605	26.5076
20.3241	-0.906325		5.96165	4.20612			53.301	8.58289		7.44409	12.9107
13.925	-2.65048		0	9.26861			26.7837	9.78893		11.6469	24.144
10.5975	4.73724		9.14213	-2.22594			22.1081	15.9375		15.4162	9.02739
18.1165	8.40203		11.4737	0.629326			21.4133	10.6622		26.705	15.3314
26.3951	2.87307		-1.50214	4.83818			-4.46962	86.3922		11.2193	18.7881
19.8262	11.9109		11.7325	6.06619			3.48048	67.8242		9.33334	11.2315
26.554	13.3793		2.24945	10.1647			8.16965	81.3794		1.12899	4.62912
27.7708	14.1657		-0.44392	2.83934			24.5699	58.5174		3.76414	5.47033
47.8615	15.9567		-11.5491	14.3504			14.1424	29.6457		11.2001	4.01577
40.255	21.9103		0.968196	8.12323			1.04439	31.2642		26.6797	4.1706
26.9014	18.0497		7.81742	21.1874			23.6388	1.67923		11.6247	4.03719
9.63111	30.0255		3.17896	23.5438			29.3559	88.4219		11.8681	-2.04717
18.7077	27.6621		10.7301	4.58569			32.9431	90.8172		4.93429	-2.787
29.6576	16.9912		11.6123	1.85016			7.51298	64.6472		12.8728	7.38542
32.2209	10.4204		4.14505	-0.300661			26.6736	27.5526		5.89642	4.35567
41.5217	17.1932		12.0258	8.42662			37.2759	5.67098		5.08488	0.0600184
19.2164	13.0136		42.159	11.7103			17.0149	10.3625		3.64322	26.3028
39.0818	16.7887		37.004	6.29569			13.5271	-1.37025		8.80527	26.222
79.5624	8.24393		4.69238	0.561268			28.9246	2.01991		2.44609	23.272
63.8713	8.9237		19.7218	9.46014			16.3559	29.1923		7.45431	14.3064
49.4672	8.56015		20.5462	8.41149			17.1139	-8.38496		11.9894	10.4466
32.0914	6.72965		12.2032	7.31496			25.1193	7.97653		12.6038	4.56442
19.7894	6.22772		3.77686	5.80414			17.5726	5.1878		7.58514	-4.49935
13.7464	14.0963		3.83611	7.68549			7.21459	11.5145		18.584	6.66817
4.13671	10.4338		12.6893	4.00112			20.4676	14.1294		15.2114	4.06766
8.93577	9.4042		1.08635	2.96497			-11.6612	-3.45313		12.9615	7.46266
12.6242	9.51819		6.75774	-3.07379			0.933977	3.29223		17.6399	6.70694
29.5526	-1.75102		-3.08186	12.6758			20.3774	2.32848		15.7809	2.51655
17.4627	14.1384		12.8494	11.5174			13.8813	-0.871681		1.90667	0.490305
9.16375	4.04004		1.92547	-4.73244			5.56468	13.4144		6.74233	10.4881
3.06755	11.5312		1.61824	5.82382			10.1224	11.8504		19.713	13.7186
13.6452	18.4782		5.75154	19.0306			5.69786	-0.46118		20.8287	8.09728
6.26046	14.3604		7.48151	1.40826			24.4779	3.25439		8.99128	0.508719
12.5626	12.3795		0.855323	4.65151			23.6933	11.4844		8.69684	2.80333
4.96783	3.34849		13.0511	-2.31716			19.8842	-1.47801		20.6703	-8.4487
2.29232	-1.83735		9.77329	5.66531			8.14087	16.599		5.65901	22.7198
4.28077	9.33852		-0.154877	-0.602222			9.04168	-17.562		8.03599	24.0716
12.8339	1.07213		19.2566	2.32746			35.1155	11.438		23.6852	13.1952
14.264	-1.68222		2.15174	2.02371			10.1831	9.00737		6.8498	7.63943
16.5588	11.8932		-0.36964	-1.83209			2.70334	7.95262		21.6181	11.0748
17.5596	12.9894		3.35862	1.90907			2.46012	17.1827		9.09042	10.0237
17.0296	26.5701		2.92061	7.72524			27.0891	23.7568		14.4067	8.22888
11.2991	11.5389		15.2205	11.9261			4.12494	5.78705		19.1327	0.97788
11.7672	10.6931		19.3872	12.7896			13.2917	-7.29944		23.3138	3.92584
2.19986	18.9151		7.3134	8.12189			-1.70349	-3.95204		16.1559	6.0792
15.3351	10.9245		17.3533	2.38337			12.1192	17.9355		28.4151	19.1999
13.0835	6.33468		12.9282	8.78938			8.56684	14.8992		14.8251	5.39631
14.8233	6.41358		13.8659	12.4158			-1.14828	19.6264		21.7238	5.56551
5.51531	6.70971		20.4968	-6.10047			16.0094	1.18515		8.07732	14.3932
14.0386	12.4357		22.2181	-1.13264			14.2443	10.89		12.3021	3.56465
10.8297	15.743		18.6971	-6.77914			32.5791	20.2274		7.24841	5.15833
8.48495	12.0318		26.6194	0.7922			5.90704	-1.54709		16.6719	7.97955
22.9404	14.2571		17.241	15.137			21.2642	8.29208		5.26134	12.9123
11.7485	12.7271		9.20834	3.55902			2.68239	21.6052		-0.328824	3.00056
4.44103	12.7084		8.32635	-0.392813			10.8798	28.4852		7.42782	8.57813
6.65429	15.0353		16.9294	6.11416			18.8138	14.9947		7.41286	4.60628
7.56887	20.0029		10.2169	-9.33643			13.8174	13.3335		10.4028	-1.11872
1.70702	-1.02192		14.5918	6.23519			27.1384	45.7949		2.59229	-0.448642
1.33552	6.84233		19.2998	0.251715			26.384	14.8826		8.0759	3.26297
12.5991	5.85977		-6.15915	1.47246			6.33049	16.9662		20.4564	10.0264
1.20767	10.2946		-0.763945	11.9394			-1.13909	15.468		12.0072	10.1305
5.43354	6.90271		10.4062	-0.581377			-4.39858	11.5155		13.7254	5.97863
2.72182	11.9018		7.54362	6.44465			12.4342	24.3274		10.1582	3.08091
8.66708	16.1812		5.90367	6.6018			10.0299	13.7187		10.194	5.9731
6.18771	14.8518		14.7369	6.73223			2.08172	35.8018		9.58925	-1.56024
0.158966	4.798		11.8564	-0.815987			5.32646	14.9319		13.4401	4.1602
4.12733	12.3749		9.72983	-3.88379			9.19567	8.69657		10.3706	-5.01549
-1.31699	18.7764		13.8704	9.16598			2.25666	18.8827		11.5835	-2.81287
6.92772	8.28365		19.9652	12.589			20.014	100.098		2.86793	-3.78515
1.6119	10.6974		10.9003	14.6897			33.5395	45.525		6.38468	1.03815
4.82283	5.07062		6.24614	6.60667			29.4682	31.5767		12.6669	-3.07837
9.87437	9.58684		-0.987952	8.89821			4.22668	23.5975		19.9002	-10.0181
13.1615	15.7632		12.8862	15.5007			25.2776	196.917		15.2477	-6.22557
10.99	19.5016		4.60178	16.2782			-6.94934	165.63		21.2538	-2.47482
8.69147	-6.11762		-0.315291	6.72186			14.5951	128.467		19.2861	-4.65375
7.95387	10.178		4.54209	15.5158			18.3562	251.814		11.8837	4.50491
5.06712	5.15479		5.35321	11.87			28.9968	148.653		5.44384	0.220675
13.598	17.6122		4.53474	12.6083			33.661	129.602		8.81379	13.2548
3.40096	13.5502		5.90099	7.43533			25.8606	65.4614		18.3987	17.8379
9.80963	6.58001		6.40664	16.1115			26.3008	41.603		13.9329	13.2632
9.03554	8.20937		1.57808	7.01026			14.742	60.1846		6.52269	31.1684
12.8732	5.27727		5.61947	31.2416			24.6305	43.3002		12.6739	31.4153
12.2812	11.9835		7.32698	33.2261			-6.46135	20.8674		5.54806	21.3822
11.0276	5.84125		21.944	24.5548			22.1507	7.68058		4.15633	19.225
16.567	-0.558281		11.3507	25.4336			12.0226	14.8699		6.87629	5.74017
0.681396	10.1043		7.09894	11.0154			24.66	11.5766		0.422292	6.10223
7.49993	-0.339199		18.6529	18.2631			26.8141	11.3558		-3.81496	5.68585
11.5602	13.1446		16.9643	15.2531			28.1146	11.7056		-1.86001	-0.122507
0.670988	4.98994		12.5115	5.38534			37.4892	14.9758		5.86959	-3.07352
8.7454	13.8771		6.20701	4.81209			16.9902	25.7963		9.16089	-1.01182
9.74063	10.4189		1.65576	1.91412			11.5562	27.7547		17.9569	-1.85534
4.0999	9.83518		14.8024	11.2487			15.6367	18.6077		11.1764	7.26605
9.64788	6.17654		1.82654	19.3111			23.3768	17.3958		9.29799	5.70836
20.773	-2.21584		4.06463	5.14953			21.2822	17.8057		11.9008	107.4
11.6979	0.223291		6.76853	2.66358			4.92285	25.808		6.74446	111.916
6.90078	6.4588		7.55918	-2.4192			30.957	17.8227		13.9131	78.2718
11.1586	20.1927		5.99851	3.50554			14.8664	8.60848		-0.455859	90.3591
11.4142	23.8019		3.62232	1.61937			32.7684	36.268		5.93267	70.7606
15.288	20.8465		-2.63329	7.28026			17.5365	-9.83205		0.579612	44.0212
6.73242	6.69977		2.91121	11.1288			26.0858	6.56921		5.14005	26.8308
9.3089	3.44514		3.76233	-4.8309			29.9658	10.0775		3.98607	33.0865
-4.79923	7.96651		0.439879	3.4185			23.9771	13.5597		4.04258	55.4331
-3.21137	8.57116		1.99825	-6.5376			16.8499	8.33162		11.1214	81.5297
4.43732	3.5184		27.2272	-5.6			25.8026	17.9553		-4.78046	67.9558
11.273	9.47625		17.3768	-7.08813			29.0469	12.5516		11.3299	34.8915
10.05	2.57854		17.0495	0.232837			1.62812	31.8454		-7.77862	117.208
11.2424	-0.536812		13.5385	7.96936			18.3124	17.8022		7.46639	66.0882
7.61829	7.21817		11.6614	18.3348			2.60271	13.5843		7.25274	62.9348
14.4324	5.95832		3.16609	12.1266			12.423	5.43152		0.683572	49.7273
6.65154	7.43734		9.022	4.9713			7.33232	10.4518		23.2785	34.8422
16.2868	2.55123		15.6764	5.09284			14.5999	20.6191		20.7221	25.4022
14.3825	10.3341		4.50522	14.6397			9.75601	8.35		6.38409	21.7989
-1.43972	8.71419		2.25795	5.22399			27.8453	-0.97034		19.9283	0.487246
10.1842	2.80273		5.92098	15.8835			28.6986	13.3055		3.40199	11.6527
5.31844	1.8168		7.64515	4.36692			0.377071	5.39991		0.456277	1.19739
3.82898	-1.37023		-3.10633	7.29279			15.7746	73.8903		10.8772	2.42986
4.41716	11.173		21.947	16.7281			32.7014	41.9872		9.04482	3.56243
7.17772	15.8422		6.20401	10.7117			6.84766	29.2085		-4.62868	2.43516
17.2342	39.2899		21.2201	19.5694			1.66411	32.5802		8.12263	6.0227
10.6261	26.8332		8.09804	11.7192			0.205027	45.5397		-2.68087	3.88185
11.1595	13.3326		6.47896	-3.85573			19.8636	22.2206		2.65186	3.9278
12.528	15.3951		14.3853	5.58329			13.4932	47.1463		20.4395	6.32204
9.80334	23.8796		-4.6235	14.6456			8.64305	43.4224		-1.18034	0.793255
11.6318	14.1349		0.0772341	11.3327			11.3795	174.082		-2.48802	11.7137
6.19892	1.27567		11.3188	-3.91422			2.48923	154.369		-0.294043	0.692481
2.16399	14.8065		11.0685	-3.70972			-1.1784	161.817		9.40895	-5.89758
14.5175	13.6472		8.55488	14.3003			20.8916	127.433		7.46554	7.30493
6.46784	2.63337		-7.57147	6.16313			-4.1582	66.0717		9.80722	2.51862
9.66948	7.42901		8.23784	3.81696			2.72381	64.2658		15.8544	-0.320974
14.0372	-3.78635		7.78955	-3.40954			1.28311	44.4449		11.7957	9.8085
10.6109	4.32103		-0.204697	-1.6304			-1.73054	18.2291		6.59904	23.9112
-0.5619	2.79853		10.4054	2.36815			6.92877	18.6248		17.6293	16.8569
3.78956	10.0066		13.6354	1.84421			12.1148	0.719714		10.1399	5.88327
6.29446	17.4626		5.86974	-0.920854			24.0102	20.8076		7.59584	6.33885
1.34467	8.06131		20.768	5.41095			-1.78416	16.5878		55.3396	0.723497
10.1519	20.9411		25.3872	8.66219			8.74423	25.1414		58.9865	5.67152
5.46061	3.17261		15.7283	15.1155			17.6485	17.7995		39.7701	17.0132
6.72697	5.24604		13.4109	18.5498			13.3435	24.9592		33.7177	12.3993
10.1448	10.0488		11.5349	2.94839			20.3075	9.69903		30.4181	9.63548
5.25462	6.47953		12.0094	3.02979			20.0933	19.1519		7.71764	-3.73206
11.7505	12.342		8.86318	24.4952			9.99792	32.1766		10.5265	15.3876
0.916672	-0.580163		9.589	11.3212			30.3372	30.597		12.2116	12.1664
3.38422	6.66365		7.19979	7.3375			16.3716	24.245		7.96411	3.22965
-5.67679	13.4631		9.85521	14.8926			7.28871	14.4706		15.1664	6.30306
-2.29773	7.11177		9.05537	10.3412			6.15378	22.3547		8.42954	13.3317
6.29054	1.05298		5.87271	5.17608			16.3604	53.2964		5.79311	1.34689
1.75618	7.0033		9.27512	8.30828			18.2668	86.5499		24.1721	5.16526
6.38445	21.6015		2.52883	3.04097			5.57214	34.3497		19.0709	-2.89487
4.65641	18.9114		4.59206	-1.82195			3.3317	15.0813		28.2104	-0.811151
-0.806024	5.29273		4.6458	1.60636			-1.95327	5.86775		12.7958	-0.281506
-0.791464	10.3541		2.49792	-12.592			-20.6172	13.1855		8.60444	2.12093
2.48074	22.0847		3.67174	3.79119			-4.91232	18.7079		0.14191	11.8731
7.99094	55.1025		8.15876	13.1872			12.7042	17.9718		-4.35232	-4.78416
17.0274	38.871		10.9528	11.2291			8.70685	-5.27821		2.28724	8.85308
3.55764	27.448		8.56706	10.144			-6.89414	8.3728		4.89433	2.60893
10.5957	24.0827		9.32237	2.99732			6.20708	5.18424		6.64778	1.48352
4.57549	11.9534		6.71247	3.75764			-0.481397	8.15611		4.17407	3.93727
4.77595	15.2432		-1.10482	0.50958			18.7285	26.5126		-1.12162	8.58643
6.4746	9.53464		16.0288	9.18832			-3.61051	7.98634		9.80372	1.7723
13.2175	0.127335		15.2056	2.79367			13.0093	7.15428		-7.7157	8.43753
64.0812	7.54849		6.12023	13.4571			11.555	12.2131		-0.952913	26.4521
95.8704	14.3842		14.2255	8.90367			2.1358	7.5577		9.50079	16.5766
59.329	0.515651		24.3441	-0.0622715			24.7301	8.25845		-1.1112	4.23655
42.2571	3.00312		11.9532	-0.554736			2.17386	-1.23518		6.72802	10.1637
33.7147	9.41434		17.846	0.912098			5.99268	2.55529		13.1479	10.2744
23.7922	2.06508		6.44503	5.25692			5.1888	21.9003		4.38331	11.8865
20.5019	7.21386		3.43913	7.61616			9.66446	11.7391		17.4217	12.1419
15.1556	4.18395		1.55914	-2.09261			15.2373	12.1453		7.70876	4.72322
14.9625	21.6412		-1.9359	3.9587			20.8322	19.4863		2.92617	62.3298
17.5714	17.0761		17.7338	6.1832			2.50557	18.2108		25.1288	46.8698
19.4516	15.7053		20.3894	3.10643			15.609	15.9617		14.7745	25.0457
13.0387	7.21382		5.12966	-0.0812535			6.26289	22.7035		2.91728	23.5473
5.27735	3.08789		20.2852	-5.54633			4.20201	18.693		6.44676	13.6413
16.4508	15.7526		5.05425	12.7628			11.7206	23.1164		-2.56373	6.99122
6.34008	8.33794		7.26669	5.81272			13.0491	9.92913		-4.16363	-1.39271
4.17667	10.3021		9.24154	10.4029			5.87924	18.2704		6.27019	24.3766
1.49799	14.9343		8.00384	10.3395			3.09287	14.2601		1.18709	13.6221
5.6406	19.899		7.92562	15.8233			-6.76973	6.55919		-2.64128	27.463
9.93594	20.3232		11.7065	13.1605			-3.02886	18.3215		2.23371	35.7363
17.567	5.49084		13.0934	10.0547			5.89187	-6.85291		9.94052	43.0594
5.56859	13.4101		8.16246	17.5651			27.1652	10.068		19.5013	23.399
6.50188	7.97439		12.7066	27.8265			26.9448	13.43		8.84186	13.8699
0	15.0178		5.21263	25.1956			26.3834	0.328413		7.36244	21.9336
7.4437	11.2633		6.0463	30.2912			16.7163	2.00796		9.9175	16.6016
-0.187882	10.3997		3.66313	15.5126			18.7599	-10.2262		13.9095	18.0773
4.64966	17.1181		14.383	26.0467			15.5845	17.501		8.70633	11.9613
5.60443	9.81756		-3.57524	15.7603			18.9636	13.6563		5.70456	-0.756008
-1.19016	2.95388		21.8554	7.51801			26.432	10.3341		0.631463	10.6741
11.5479	13.8156		7.3251	21.9564			28.8945	8.96475		-8.54411	13.6424
8.70487	-2.84971		9.73795	6.66335			15.2247	-2.08178		6.80273	8.77066
1.12092	8.80445		-1.41454	8.28011			12.0307	6.9865		-0.04429	0.312187
0.763199	6.61882		12.1426	6.24529			23.1951	3.32851		3.00324	1.69923
5.21199	5.8315		10.0101	6.65728			20.0833	21.3865		15.7548	9.0553
0.671717	8.86579		9.71636	16.6803			6.28612	23.0709		11.172	7.91814
2.94961	5.02113		19.0855	11.367			-3.46723	8.22368		13.3959	4.01709
-0.241112	8.42872		7.6435	4.28397			8.12534	12.2428		1.14127	2.4574
-0.270024	9.05435		9.24605	-12.3649			17.8337	17.5343		11.7971	1.7517
19.4551	-2.63517		15.2524	-4.52569			14.1412	3.86052		11.1199	2.94817
18.3537	9.76817		14.7944	0.307849			15.8033	17.8517		-2.90187	2.05718
16.651	6.59288		4.71362	-3.60676			1.57131	15.9084		15.5253	10.637
27.5771	14.0293		-2.54291	-6.35791			6.42417	-2.85996		9.40389	10.2849
14.7565	9.32734		6.55164	2.50574			5.04576	0.0789925		10.0936	11.9252
36.0895	8.24187		9.02004	11.1942			5.51398	20.2025		5.36886	6.38763
25.5994	10.7131		15.8238	9.12531			12.7355	2.44566		4.25222	39.9604
32.7322	11.2745		15.5218	5.48946			-5.19996	2.75882		9.42506	39.7882
21.6261	16.9579		6.16885	0.702836			13.2368	-11.4804		-1.18931	24.4523
19.6261	11.8419		11.8785	-0.772631			11.5095	5.29168		2.30535	15.486
20.08	0.622971		16.4529	3.71311			11.2474	3.16093		10.0997	12.0306
17.0477	12.9952		12.5119	4.98047			4.80515	9.09683		15.4694	10.097
8.81283	6.87757		8.49089	7.69716			16.82	-1.08559		7.12413	15.9717
12.7441	8.1598		26.0258	11.0978			6.42618	16.814		3.53191	-2.42245
9.79262	10.1898		18.8195	10.5166			3.48692	12.0682		22.7123	8.50709
5.20975	12.2809		7.43131	2.9742			14.9033	-11.306		19.1553	6.9284
8.17802	11.4113		10.7919	4.80573			16.8485	5.96836		-1.00193	1.49078
14.5656	0.0236258		19.3363	14.9748			0.823506	8.27846		13.0606	5.40968
23.6941	9.8349		8.03441	1.7158			5.31588	16.5496		7.70715	2.67568
1.47439	11.2617		-5.48006	1.02331			4.27925	-9.7011		3.29081	4.44126
10.9683	7.38725		11.0209	-1.91291			4.87567	-5.89412		8.41122	9.64671
6.2623	7.34897		19.0943	1.51606			-6.54522	2.15495		5.43295	15.0635
8.98583	-4.7269		5.50268	0.617699			2.96898	2.65089		-1.43936	2.21974
20.5223	14.5051		4.46046	9.5613			1.12308	5.57652		8.48715	0.353468
18.4113	7.84369		11.703	9.47807			7.34869	12.4409		7.74617	15.5975
9.33882	12.2142		8.4938	7.53194			3.04382	0.895708		7.5632	9.86452
9.25831	10.7836		13.2036	6.18952			14.2186	12.1839		-0.986198	0.756945
23.6946	2.79843		16.614	4.28382			4.67217	14.4129		14.1011	0.535708
9.57575	2.97126		2.76966	-0.0423623			-12.0259	19.2781		11.6504	-1.30434
40.9401	6.53625		1.16543	-4.11387			-6.38744	5.31785		17.901	11.9961
20.5335	1.10157		3.25459	-5.71889			6.1799	7.64605		5.15356	23.5525
24.1116	-2.12324		12.9571	5.83267			18.9373	20.328		-3.52865	6.78992
26.5597	5.04985		7.19184	4.80281			10.257	6.43562		2.53217	23.8029
14.1536	1.13335		19.2418	3.40573			6.97457	33.56		9.29639	23.0114
15.0992	3.47529		15.9299	4.34172			10.3534	38.6586		1.39436	30.0089
3.90386	9.55668		18.5751	16.8914			7.62269	31.0033		3.14532	10.5146
11.8516	8.99652		11.0083	10.5901			7.33434	16.8136		11.4901	12.0138
11.139	6.52318		11.5703	6.84826			11.1014	5.49712		13.8679	7.62094
18.2037	3.312		10.0615	14.9365			12.3935	18.3788		-0.978405	2.0597
13.933	9.94588		6.03053	-3.75964			15.4401	7.95571		2.15694	6.44664
8.06814	6.42813		7.21784	1.95438			6.67959	20.7669		15.1943	5.98657
7.39359	17.6306		1.63235	4.30941			7.39911	1.15245		14.6341	1.01405
-1.22936	8.66778		18.4275	-1.77524			15.5714	25.444		0.14905	12.4933
17.3698	16.2182		10.6343	4.89236			11.9258	20.7506		-1.35682	-3.48666
11.2052	22.6971		9.72034	22.7673			14.7848	20.1471		9.78535	5.98105
9.59507	25.4497		8.83313	21.7186			65.8256	11.4474		24.1095	-4.46433
4.63534	15.6592		15.6495	6.83765			35.8715	11.8478		35.8626	12.0404
12.3669	5.9082		10.3801	12.3794			-6.26148	13.199		17.2214	20.677
14.1155	7.88123		18.4169	0.670964			26.7426	4.59714		1.51905	13.4747
10.417	6.4682		5.56037	8.30123			22.6847	12.4995		35.7982	5.38179
2.73027	8.55816		5.73383	7.85859			1.11945	10.921		26.5348	12.9764
3.31669	9.57551		3.71737	5.77048			20.4277	7.83571		31.0025	12.751
-4.13982	3.91781		7.7838	4.65524			17.455	14.7114		19.0547	4.48204
5.35983	17.2922		8.78038	8.75451			7.1955	-14.1358		12.4701	0.108833
6.62683	10.813		5.94846	8.7988			12.0446	11.6334		13.0881	3.2005
0.640258	23.1423		3.32851	31.4995			14.1857	4.76852		10.3968	4.92782
3.19155	18.8879		18.5513	73.0928			27.7521	-3.05913		11.0698	3.50193
9.74453	4.82429		8.86843	46.7894			26.428	9.43301		23.2445	-11.034
2.42013	14.5047		13.086	36.4271			12.4958	0.723695		19.5644	-5.66864
3.33701	14.9151		17.7944	10.2166			7.3294	0.549905		18.9728	-0.591764
1.69083	25.4909		5.19312	5.34589			14.2927	20.0352		17.757	0.98128
3.95899	9.08828		-2.62655	5.26234			3.35754	7.04471		1.79839	8.38465
1.04637	11.5878		-2.51704	4.71099			-2.54741	27.9743		20.3769	14.7546
4.19833	17.6522		0.362732	10.5389			-1.83306	16.3618		9.82016	7.58769
9.23886	21.6234		14.6047	12.7138			14.2334	10.9499		7.01809	3.10116
-4.85907	22.4464		10.4875	9.18361			-4.8204	7.80157		0.608544	2.5377
1.58572	14.6574		1.77604	12.5768			-0.584996	11.0075		12.7259	-7.93693
3.44926	13.769		-1.79195	11.1092			-10.1554	11.7481		9.29453	5.04102
0.571489	19.1798		2.32566	4.63085			0.397208	16.6059		1.97438	5.11191
0.88998	17.7243		16.5496	14.9338			3.17106	4.90127		1.74229	19.3902
1.34258	10.2446		52.7351	9.46761			11.9556	21.3088		0.831076	17.1619
4.18077	2.17343		56.8413	13.2944			2.95082	10.7081		-1.46464	16.7766
11.2111	13.1548		21.7974	-4.75354			-2.96383	3.7022		1.61509	9.32184
0.841033	12.7935		20.9596	47.2031			5.60768	14.2991		19.2131	18.6127
9.21707	15.6597		64.4014	83.8831			6.44966	1.33466		22.0564	18.7261
25.3652	16.6589		56.1896	41.2025			7.65739	5.0433		18.8445	16.7454
14.4613	8.5925		27.5119	25.9975			6.18365	20.9883		8.66907	9.33116
4.54294	14.3513		29.1653	20.0313			2.18112	31.3682		11.8858	6.36511
10.5901	4.82364		12.6518	19.8812			26.3696	-7.25183		19.5379	1.97472
7.0813	-0.772459		11.7312	5.75695			24.5294	5.61054		19.6459	4.22262
-2.98886	3.59176		14.3645	8.01276			-6.0484	23.9436		10.0581	0
7.24494	19.7863		6.6085	15.9001			23.0133	9.13323		7.98177	3.61963
6.40632	11.4941		11.4853	14.8772			29.7485	13.9702		-1.04597	15.489
1.48025	25.6509		17.6542	11.555			8.98174	11.0939		2.03442	13.6197
8.55922	20.5419		11.3991	-2.8875			15.6164	18.0831		18.1369	15.1899
4.40575	14.5534		12.8713	11.6415			11.713	13.2726		4.95233	18.3639
7.69611	12.1051		7.46111	18.4467			11.8755	14.3063		18.9224	18.2315
-4.98326	5.48715		12.5518	-0.82227			9.79818	26.9587		15.0458	18.9507
8.39645	6.11637		1.00883	32.2963			13.5118	4.59364		14.6367	6.91275
0.0104569	5.91056		15.3878	36.0079			3.79075	99.1693		12.5727	14.0808
3.7534	9.10982		8.61517	19.8536			22.4618	104.645		5.35448	20.2075
11.4385	1.96643		26.2737	85.3344			-0.185267	65.054		14.5387	4.63425
-0.047167	4.81319		16.4908	50.799			-9.61636	38.5178		5.63734	4.50368
8.01725	3.93971		9.78477	53.3961			11.5677	83.3395		4.90009	10.9667
1.63563	-6.03337		14.7651	37.17			-1.80712	93.5744		18.0374	29.2485
3.37966	20.0055		9.68873	17.6762			4.98694	320.544		11.4419	21.8015
4.07843	11.8455		-0.819262	25.1511			11.0785	221.373		16.9201	15.4403
-1.94893	3.96212		13.9739	20.4385			-0.0890676	161.884		13.5561	15.7881
4.1782	8.45465		23.8623	13.9582			17.1754	137.962		8.20704	16.6326
4.48935	17.1415		17.9922	18.3976			19.3118	88.2076		-2.02482	5.80544
-1.48117	8.23324		16.4338	23.7399			18.8897	92.0577		6.28039	6.34389
20.0288	6.02391		10.2712	97.8777			15.0567	39.3829		2.31773	7.18386
20.5687	10.7149		-3.23969	65.985			12.9039	38.8295		4.28717	6.58336
18.5078	11.0041		-4.54693	40.0994			7.26925	15.3762		5.83928	4.83778
14.6619	-0.357618		11.3391	30.2345			1.32887	22.9383		10.2066	15.8607
16.5543	13.3952		9.6901	18.7152			8.36449	50.9544		10.048	21.4141
11.1929	14.7524		10.3009	21.9221			12.6597	72.9899		21.7968	0.847678
8.85537	12.1623		1.78543	10.6251			18.1811	49.4138		12.4922	10.4158
0	21.0255		4.70092	10.0508			26.6238	36.844		20.2325	-6.73265
3.4027	17.9051		-0.171326	11.4949			12.7386	10.6856		22.9479	-3.07986
0.905206	7.47237		11.9602	0			13.9202	18.6468		17.5495	2.01544
10.2692	14.6768		5.64928	8.58531			5.32979	-10.7638		22.9658	1.28903
5.16506	16.9917		17.3562	1.44032			9.81049	6.81387		21.6607	1.54458
0.348677	14.1225		-4.44688	13.1329			18.7659	9.82867		13.5427	10.6969
3.90484	1.15342		5.44487	10.4659			1.91927	25.7247		5.51792	44.6251
5.71286	5.79481		9.69196	5.19555			16.0653	18.4985		4.94535	43.2877
6.93133	17.4895		4.02577	33.4196			13.5044	40.7765		1.22567	27.8435
13.4796	19.149		-1.40253	24.5029			5.51417	28.781		7.84831	17.1494
27.6238	7.48569		14.792	17.3543			23.1405	23.0398		120.217	27.7608
14.0529	4.61042		6.89368	2.06174			24.0872	16.3114		157.556	21.222
13.3712	11.7658		-0.414407	13.2009			7.05172	53.4165		103.16	24.7162
6.2327	-4.08383		6.52582	14.9698			12.7552	22.7314		55.0615	20.6896
4.8127	5.03057		4.73971	6.8944			17.9749	14.2793		50.8191	12.8442
9.0671	8.1407		7.50577	4.75002			20.8089	16.2712		49.7379	7.34713
5.87731	7.17941		16.6686	-1.12862			18.2626	9.76187		63.1477	3.73044
9.25756	5.11099		7.95012	-2.60079			26.4927	7.42912		34.0269	3.84981
14.3588	0.531655		12.9326	2.64274			7.01095	2.40091		34.3263	2.97475
4.53134	-0.670602		16.4894	4.18536			13.6281	24.6492		27.3814	0.349905
6.6192	7.58089		22.2423	8.61662			1.83367	17.8532		47.8174	6.60938
11.0036	6.7241		20.4108	0.51528			4.13524	1.27169		47.7694	-5.93845
26.7043	13.7098		19.8578	-4.60403			-2.55934	6.21368		22.7991	6.42259
7.29208	10.5779		26.335	1.99458			11.775	6.1008		7.73115	6.23071
7.17427	11.3452		17.0893	4.27563			-1.30307	20.6079		24.4052	3.7299
2.45059	1.8182		30.0228	5.66993			-10.3461	-0.750214		20.0367	6.33459
12.6144	13.6663		20.103	10.2362			-2.91667	9.99918		9.00797	42.9443
3.45513	-0.445513		13.012	2.31637			-1.87648	7.31061		16.5546	46.4306
3.08983	4.92348		15.4239	2.94206			-4.69618	14.2041		-0.675522	43.4492
-0.257747	7.91908		5.03028	10.9651			15.7105	27.6275		10.6524	32.3148
0.408105	5.17814		12.7502	1.00001			16.9836	14.2321		2.52002	20.1298
-2.12225	11.9424		4.76482	22.1098			15.2899	12.091		5.04412	12.5267
14.8737	7.71618		9.88995	7.02752			-4.79228	18.1015		13.1234	27.3067
-3.48309	6.01832		7.2976	-1.88225			3.021	11.7001		10.5817	11.0345
-0.791668	13.8277		0.972247	8.27977			3.91141	9.09409		9.5201	10.1429
9.61511	14.5726		11.6681	6.9846			-5.51132	7.52924		-1.84932	53.8686
4.24881	13.0034		9.36927	0.216451			0.410365	1.57349		-5.13287	31.2874
0.426488	4.88677		16.9121	0.0762022			-15.1908	26.3178		13.6905	14.459
-1.7681	-4.85727		14.7899	0.638802			0.622572	28.3347		11.0281	9.22133
-0.541559	7.42884		18.5437	9.16154			2.77929	27.1829		4.9341	8.07353
-1.04271	10.5917		3.12479	0.816262			13.5447	5.61275		21.6762	9.05561
5.62335	8.45306		2.54942	20.3423			15.8099	26.1533		-0.660661	-1.42668
1.20434	0.909795		7.85181	10.4556			6.47381	18.3629		-4.21794	3.79795
-7.34892	3.98281		-1.16077	42.4132			-3.27033	7.1915		3.61682	21.5739
4.36789	18.8002		4.09683	59.1181			30.3907	10.418		-0.589945	29.6639
6.63128	12.1829		12.5873	29.4612			-10.0739	3.13528		1.0294	4.52754
2.03247	-1.0553		18.8907	23.9739			18.8206	20.0149		17.7812	8.58625
-1.17949	-0.386908		11.7964	8.19682			30.9642	14.9562		23.1373	1.7139
14.051	3.74997		15.0617	17.2918			2.95363	17.1821		17.5804	4.90916
8.1097	5.27678		3.45806	7.56602			26.4833	30.5688		13.0806	-2.17375
-4.37137	3.13091		0.505005	-0.874246			17.1559	50.7918		22.9676	10.0188
2.38025	-5.84144		0.633162	6.45466			11.5064	55.5752		16.4777	1.64049
5.48827	-5.52846		16.3005	-1.41604			34.3426	71.5097		10.5953	4.1754
9.73119	-2.33013		8.12074	6.05448			0.518995	48.9692		6.13754	4.44319
4.44022	15.3239		2.51164	-5.9348			13.0114	22.376		-0.541474	9.05582
3.32529	23.6281		12.7957	6.47257			-0.0919331	28.2399		6.85551	10.5349
10.9321	11.6596		13.9487	9.84428			12.5109	25.8435		13.502	5.20106
4.71558	2.36494		20.5746	4.89011			29.5419	12.5991		9.73366	7.76412
4.54097	12.4206		6.59408	2.21449			3.35167	-1.99473		15.0594	7.2946
-0.820852	-0.472871		6.00066	-0.0163984			13.1892	0.63545		8.8281	9.3762
0.936228	17.4879		4.52795	-2.89813			16.0737	6.14451		14.1788	5.67787
6.53229	1.67738		11.2197	-0.820629			11.9052	19.5346		6.06088	3.2744
16.8545	19.2694		14.1602	14.9372			18.2566	8.90615		5.80509	4.72959
2.67866	4.63122		5.10405	7.48185			8.9785	20.6915		2.24978	7.32052
10.5918	0.337431		2.75625	9.13048			9.80932	24.8599		2.13542	6.21039
23.0496	5.94262		9.51498	13.9311			13.8131	31.4142		-5.68348	12.4062
28.9928	11.8733		8.26749	15.4044			8.27132	10.776		3.06728	13.9805
14.4008	6.9327		10.2703	10.5065			-7.67995	16.4636		4.88319	11.6129
15.9817	6.6393		-5.22638	10.3505			-6.41064	21.4856		7.17466	0.331802
7.16669	5.09923		2.80284	10.9689			15.1905	-5.52367		77.0481	8.0682
11.1417	5.69832		6.34448	-1.19571			7.38486	23.2945		81.7688	-5.55613
4.348	-0.937828		12.3177	3.56412			21.6485	24.2909		41.4982	-3.57682
4.91533	2.29335		22.0801	10.0472			7.06513	21.649		22.0731	0.825782
4.72458	17.8654		26.3859	0.480246			19.8278	8.13461		21.7307	-11.4745
12.9236	12.979		16.1019	-0.942947			1.45824	7.66061		14.7353	0
7.56307	7.45946		17.6776	12.4262			27.3337	19.2334		5.98844	-7.10895
-1.73005	12.5933		9.61892	17.5188			22.864	7.12342		3.00395	1.45986
9.06993	9.48355		6.15342	16.5804			23.8646	-0.637874		14.1282	8.03403
11.1275	10.4861		-1.07369	7.42371			24.5807	-1.61778		6.29254	-1.15991
3.04829	12.7137		17.1873	1.69884			17.6866	11.2596		14.2741	9.98934
8.59349	5.66586		12.144	6.9346			27.267	-1.93708		18.0401	6.86792
8.70303	10.5912		6.91825	0			27.902	24.2465		8.43737	-9.07316
4.49598	11.8858		5.76771	-2.07158			9.50947	30.6016		9.29675	9.60994
4.51915	11.6834		10.4654	-3.26596			35.2325	19.0486		-3.31442	7.06523
1.32062	11.7263		9.46164	11.6624			-2.53249	3.7273		1.7636	18.1763
-1.29168	7.55417		18.3088	6.57408			1.93839	25.1357		4.57551	15.3122
1.33971	11.1945		7.83137	-2.37704			4.0629	2.62699		23.7002	9.64085
5.2405	6.51837		19.9195	3.33125			6.09441	17.3943		17.7257	5.9094
6.82414	0.43406		38.4974	10.0102			-0.216703	4.15637		18.4727	6.21991
12.2053	8.02917		43.7648	10.9073			16.5919	7.26522		4.50578	8.62118
9.4546	5.89263		33.9392	13.5026			14.0497	38.9059		4.54976	14.4138
6.59352	4.68908		17.5218	1.93725			37.3137	43.622		14.9793	17.4473
8.89957	9.12022		15.1151	9.63189			47.3405	31.9115		19.6506	14.785
1.60433	6.04684		7.71155	0.818953			23.04	12.4449		6.34676	-0.525491
17.8655	-5.89128		16.0619	9.32303			31.4039	15.0322		4.25973	1.02513
9.53579	6.11305		15.575	3.72662			8.33607	7.9689		9.2678	0.160081
1.59963	2.61917		15.6395	5.45385			11.5734	-0.227035		9.09099	13.7554
7.77082	4.02628		0.891389	-4.82845			12.2548	12.1625		18.6288	10.9734
2.6202	-3.03442		16.4476	-0.303363			19.0852	13.3147		31.8635	7.08586
12.2272	2.26517		22.0911	5.19132			19.3105	19.5963		14.4204	13.2707
1.35819	0		7.98106	3.9739			23.1248	16.9203		21.4255	9.15395
9.83757	4.67569		-0.12652	4.49811			16.0509	13.8601		21.1445	7.99356
6.12374	7.55539		7.68552	1.21982			20.9729	5.46423		12.8672	36.7018
7.00716	-12.0872		5.4864	1.34847			12.8353	4.98373		26.0572	13.8202
-3.70638	11.2865		11.5705	1.79062			17.017	-5.39368		19.123	17.7728
3.16447	7.71192		4.67058	0.378347			-2.71785	3.12648		23.0824	16.7001
15.501	5.59424		1.538	12.8763			20.0288	19.3061		23.8268	64.3976
12.8309	-1.30253		10.5953	3.21396			3.22686	11.5694		26.1908	103.973
29.6918	6.14875		12.6585	0.789033			-0.21206	0.472854		35.7958	65.2006
17.7348	6.61248		25.3987	6.80202			2.84054	12.6617		13.0573	40.606
22.7235	10.371		12.023	-0.0693177			4.85334	14.3825		7.88214	42.9966
4.35545	2.64371		26.8198	0.556881			-1.15265	30.1027		14.6914	167.888
13.3488	3.81561		10.5737	0.340577			18.3973	28.1729		5.76202	170.672
15.394	-0.455359		16.3969	-7.3982			11.8668	18.4968		7.97097	115.322
7.12596	10.0953		13.5793	-4.344			15.8282	-5.61479		16.0254	204.87
5.23453	5.3939		20.1281	-6.45094			18.1065	23.0526		17.5172	175.749
-5.87438	5.7233		10.9762	2.54974			32.391	3.05132		12.0544	152.356
12.4609	1.81052		10.4495	-1.56815			14.4694	0.763692		12.107	96.6685
10.3605	-0.331792		2.81221	4.8836			15.6728	15.5083		15.2947	70.5806
3.11241	4.42978		2.94422	3.11974			13.0651	15.5971		16.055	54.495
-0.498828	11.4765		8.42464	16.9784			8.29778	20.9714		12.6813	32.4669
6.89275	3.70605		25.3203	9.65765			18.3378	3.00798		9.61442	13.1059
3.52792	7.56751		7.08237	6.35047			23.9295	13.232		24.6548	25.3412
-0.902517	12.235		6.14892	3.13127			5.18025	6.99036		14.4844	7.77844
3.53831	-1.31868		5.79259	-4.58627			-4.45408	17.5191		17.6665	14.6225
8.28683	0.959639		2.5637	-2.97287			19.8773	3.90245		16.6154	24.9731
5.95076	6.14049		20.2811	3.79676			6.48838	-6.84711		18.7761	11.993
7.94974	9.19229		23.8579	-6.73191			34.4425	23.5128		31.8723	26.642
3.22781	2.61292		19.1335	-0.59008			14.583	-3.42894		23.3737	26.4343
5.3246	-0.496342		30.8104	4.20095			14.3443	15.7856		20.6812	35.896
6.27489	0.174464		18.484	-2.92263			9.89725	15.79		22.1729	26.1433
7.87705	0.923433		13.4497	10.0874			4.17432	6.01547		13.5514	24.9967
11.1424	4.10554		9.00546	-0.677084			9.47682	8.96355		14.1243	5.71525
14.1963	2.90204		19.3359	11.7299			23.4617	13.1622		13.4643	17.6283
5.34068	4.60393		4.98523	-0.145376			11.6222	18.8217		21.0314	8.75938
3.34824	5.63593		16.7083	6.98843			4.51519	5.05686		9.67495	-0.661542
0.023148	-0.105212		-0.118481	3.12399			-2.77812	7.99456		13.0344	10.4112
1.99357	13.6828		9.19112	9.72484			4.23536	0.341387		19.9564	25.2087
6.88207	17.1897		10.3927	0.599689			18.7112	23.7583		27.2729	3.73675
1.5568	19.5869		16.8169	5.29332			6.73948	1.5092		20.0187	9.14602
5.35591	11.1527		6.15072	7.34957			-5.48144	15.6369		13.4149	0.88597
0.608404	0.979912		20.0592	6.91618			-2.85913	-9.94188		10.3545	2.4276
6.34503	0.823754		8.76179	-0.0832023			4.05541	3.37666		6.18389	-0.594313
5.36134	-5.91027		26.4231	-1.78818			-10.1429	-6.31625		11.741	2.68794
5.37427	-5.30997		20.9446	1.20155			20.0978	4.37327		11.3976	8.18197
10.8149	1.21613		7.62779	8.33679			0.661391	17.6233		6.60852	4.29353
6.07351	-0.428843		2.9893	1.95566			2.22299	8.08772		2.24584	23.4123
0.0124391	-3.54068		11.1393	2.43994			8.73053	6.45912		7.95407	27.7421
1.38766	2.94753		18.62	-3.36865			0	11.9514		30.3218	25.0573
-0.415984	7.63576		4.05714	6.25051			7.13698	7.65587		27.1907	6.58715
1.4208	4.02332		13.4218	11.4582			7.61118	1.6268		20.276	2.36825
8.47772	-4.97774		17.3562	-3.80456			8.29071	15.6145		10.3481	4.77923
5.56738	10.5336		14.9694	-6.59015			11.6979	4.47215		24.163	20.9163
20.4814	-3.04033		13.5214	-7.78746			12.9414	2.28263		23.4361	12.2575
17.5485	-0.515681		26.0759	0.349484			-3.57153	0		26.4476	6.37336
-0.207026	7.47011		15.1299	-2.65361			10.2666	12.4468		26.9268	2.53176
7.18161	6.32499		17.9114	5.54231			-1.85292	7.2744		26.3097	4.57342
8.42477	3.65491		6.78542	6.01055			19.8671	0.137927		33.6297	7.79455
6.46394	5.31128		16.9122	13.2264			1.97523	19.7865		20.7306	4.91445
6.39534	-0.218999		16.7155	9.32403			33.3447	20.8812		18.3018	10.7711
-3.05042	4.90064		25.0046	0.435457			9.43229	11.3088		35.6998	4.18691
4.47438	0.614906		19.4286	6.3059			54.3879	-8.41946		28.0161	4.8148
-9.18403	6.87261		7.77252	5.65062			60.8491	14.868		27.0143	2.19858
3.5979	8.42307		6.08909	7.66746			40.5727	89.6339		21.2281	4.00327
6.45519	-9.95649		11.0034	4.35444			44.5668	101.064		18.8707	-9.54368
2.92446	20.3817		19.8478	10.9302			30.6854	81.3521		27.4725	11.0816
13.4773	15.5395		22.8665	-2.05356			38.2364	42.2697		35.1357	11.2663
-1.18288	10.7672		4.68098	0.29595			12.5593	34.6936		30.0256	14.3141
1.8152	2.87673		13.0964	3.1113			0.25957	41.1857		8.60121	21.8576
3.00508	12.4852		19.6884	7.4697			0.0736892	2.44639		15.6257	7.05304
0.280402	13.7638		8.89619	11.501			8.31332	7.57758		16.7711	-2.52575
3.20555	7.35743		8.82989	3.72258			17.7097	24.856		24.3789	11.7587
6.14937	6.72252		18.9257	3.69109			6.77412	14.9927		13.8181	3.01401
5.00516	5.72168		6.11627	8.22796			7.04133	13.8939		24.0917	18.8899
7.32117	17.6553		20.574	8.86733			8.84447	6.8541		20.9271	8.27716
14.9903	10.9542		12.3102	11.5836			-0.799714	-4.56629		25.6081	5.45535
10.0076	6.04808		22.1318	16.1314			15.4274	8.31619		13.3796	6.31253
5.36224	13.7241		14.9508	5.45563			8.03924	-3.23919		61.7469	11.1858
5.71925	7.65348		44.8026	3.65259			-3.49341	-10.5887		34.6944	24.8257
9.59517	2.96787		32.884	0.738263			2.80333	10.7687		21.8552	14.2147
2.79463	13.4686		47.2904	11.1414			8.1818	28.5014		27.9454	12.2567
-3.6326	8.57404		20.0279	-6.00692			15.432	17.556		12.9617	-4.36727
8.78454	14.1317		5.13359	-5.55158			10.1913	9.39563		8.14017	14.7576
6.34974	14.5659		6.07122	6.19768			13.1737	29.5495		18.0904	0.98326
1.37114	12.7643		12.9443	3.95829			1.97983	13.9583		10.9639	9.16031
-0.403505	33.8509		11.7169	3.25601			4.99133	27.9158		4.7315	-0.533219
4.96787	13.0592		13.4916	10.2345			14.785	18.8674		0	5.70162
1.15736	16.9003		7.26238	10.5418			0.889364	11.0565		17.2104	11.4478
-4.84416	9.58991		13.6279	-3.25623			5.51226	1.34424		27.0093	5.38928
7.64989	3.77325		6.23439	-1.79754			11.0617	9.65373		25.3912	9.88282
3.40111	5.94168		17.5893	7.27767			12.3589	29.1689		27.282	92.3101
2.63313	17.29		64.9356	0.0669784			13.5783	31.6608		7.00196	77.2166
5.84111	15.22		73.8279	7.62046			-1.72834	27.1036		3.45921	52.6959
-1.22044	30.1226		37.5072	9.82251			14.2585	18.4767		-0.894255	36.5061
23.1717	28.6728		45.0809	-1.75622			10.2692	12.2973		13.4849	18.3208
27.7546	22.2476		18.19	-1.99868			4.68617	-3.40258		10.7556	33.5803
18.1548	18.6794		21.6096	3.77186			27.6693	29.3403		12.5793	33.9334
23.3135	10.9612		23.0058	-2.58391			23.3445	81.4871		12.0509	11.3692
5.62534	13.5192		18.4197	9.52346			-3.01285	157.951		16.1171	10.1355
7.94843	12.6902		16.7326	0.0336049			6.33609	145.141		15.3994	6.28021
16.39	7.43189		31.091	7.75631			2.61681	93.2825		9.13417	10.1123
17.9216	11.0702		58.1774	8.62201			-1.56379	102.4		19.6514	1.91885
15.641	4.99332		49.7609	6.02875			120.332	51.7634		7.90772	1.56025
9.24801	13.6947		41.5981	3.56036			66.2526	26.8457		4.99568	9.3697
8.44183	12.9976		19.3036	14.8412			56.2849	33.4486		2.10822	7.44561
6.13045	11.2545		24.8924	3.67165			12.5571	22.0831		15.6307	1.83551
11.3947	4.95542		10.0428	3.99483			12.4462	13.1963		12.3796	18.6835
-3.46396	5.98159		11.0966	4.40877			13.0797	12.3795		2.93567	16.9204
9.91771	-1.36676		8.31371	0.503575			-4.51247	2.92941		-6.55729	4.7087
-2.66689	14.538		13.1508	14.7774			9.36161	11.3927		4.87114	0.797215
-1.09597	5.22403		8.22779	8.72535			7.17511	4.40269		11.7115	8.3639
3.41641	0.634991		1.40902	9.3836			5.25545	6.55274		-2.3403	-8.1937
4.61473	2.34021		10.5392	0			-2.06629	-1.32151		1.75561	-12.9963
1.38024	9.80083		12.2656	7.71104			5.71129	7.24809		8.07454	-4.54992
5.48951	5.52762		16.0425	10.1445			19.8142	1.33658		9.18812	-0.597888
21.2946	-2.29236		11.3381	0.645456			22.2298	24.2004		10.904	1.40792
10.6853	15.4494		8.18906	7.80477			12.0195	-7.66942		5.45782	0
5.03497	7.37394		-0.00633086	20.0979			32.9646	30.5432		7.95478	3.08144
3.73899	8.63605		14.9808	16.6205			8.83151	16.3666		16.8508	-6.55939
6.26419	1.85434		18.9379	12.9958			2.29496	12.6752		13.7268	-1.46187
10.8665	-0.764434		8.47362	-5.85293			26.1839	10.7538		13.5816	-1.72932
10.3338	7.42855		12.2551	9.77474			16.4984	10.9931		26.4456	-6.85423
6.01414	0.539363		12.5214	6.07038			19.4323	4.05418		16.9409	15.425
16.2507	-4.48895		11.1019	5.72077			2.34074	5.50895		13.9163	5.31562
4.04972	7.14312		17.5693	-0.0115261			11.62	-7.88036		3.12428	4.8735
12.5685	8.63682		4.82296	12.0303			15.3395	-6.62743		6.55676	46.6818
-2.76547	6.8719		85.551	11.6268			11.9515	9.95539		11.5477	255.851
14.5201	2.95472		95.796	12.7007			-3.17073	25.4651		15.9899	210.796
18.3255	6.80701		55.822	17.4956			2.77608	4.16825		-1.16782	146.117
-2.71843	8.73788		62.4195	6.72632			10.7743	10.2576		13.5868	67.0068
3.785	-0.278771		50.2215	7.64055			21.3557	2.49266		87.2653	74.7349
-0.0377179	10.3557		51.0706	9.91902			42.985	12.6774		57.4162	45.9106
-0.593589	2.64895		17.0769	2.34924			20.0058	8.88601		71.0172	27.9578
20.1013	-4.29646		21.6536	1.61386			31.4579	11.0426		39.6505	20.676
19.8163	0.709042		19.1703	6.61338			20.2741	18.2117		24.1759	30.3049
25.7158	7.28681		31.3581	1.56427			19.3022	10.781		37.3495	12.3085
17.4269	7.47642		13.5174	8.38981			10.5464	9.47488		19.5937	5.37025
15.9417	8.51806		7.75743	29.0485			3.44891	13.0527		20.5327	0.884322
12.5716	4.90664		0	19.5464			17.7322	0.392338		1.91934	0.896139
10.1761	7.93633		3.34464	14.8592			18.5149	-6.65189		11.1019	4.10376
0.0309786	1.59039		41.5173	16.7861			11.9957	-0.611536		6.68424	10.4128
3.53566	-4.69301		27.5016	-0.171453			28.1967	-1.06236		4.63318	21.329
4.23378	11.9484		12.2199	5.53857			17.7444	-1.61619		9.39166	16.0455
11.3015	4.86205		26.3838	2.92547			4.75877	2.63885		-2.18662	12.3892
-0.728797	-1.93433		22.3708	6.18311			12.9792	14.9571		1.47249	18.7592
4.52648	3.98173		5.69815	5.97639			-5.01624	-0.908018		8.69368	0.157625
1.06532	2.706		0.965957	12.2003			12.906	17.934		7.67613	14.3451
-6.27691	12.5528		6.47363	19.0137			33.2498	10.7082		2.91292	8.95715
0.455137	3.39597		3.51494	1.90306			36.6849	7.35933		12.9965	9.60192
18.8451	0.719281		8.97411	18.2042			22.9433	19.974		0.687597	10.5236
12.2963	-3.49672		0.156536	13.8698			20.4298	6.82446		14.7569	0.322616
3.39413	10.5559		11.3442	9.79541			28.9762	8.43655		2.20152	11.7911
-0.621534	2.51967		9.8504	16.1033			-3.82584	-2.53234		10.6191	11.805
21.304	13.526		6.77731	1.35938			3.21488	-3.90549		7.33056	1.65993
10.6166	6.96322		11.665	24.4106			8.13278	2.58237		9.84043	6.39739
8.25888	9.77304		8.79499	14.2631			5.17807	13.3032		3.30769	7.33123
5.91268	-2.468		19.0081	8.61038			10.4626	20.8059		24.2725	0.0181488
10.2805	-5.58952		8.52506	8.0593			12.2118	-2.15126		15.3216	5.13846
8.68375	-0.468911		4.74304	6.27045			45.6855	11.1092		11.4716	-4.8111
31.6029	-2.15098		5.51119	11.5769			40.5419	10.6881		17.8781	47.3826
44.2166	4.58031		6.20955	8.15401			43.5	11.2407		14.7099	117.794
48.3211	-1.00222		-0.552707	3.19822			32.5348	16.4054		32.3801	91.9151
33.7597	-1.4578		7.75453	1.38042			6.51672	26.0471		13.7094	64.4654
25.4263	-7.71771		4.35693	10.3277			16.7622	-7.24964		28.5103	28.4083
19.3936	-0.217058		1.78765	6.15778			7.97635	16.6554		17.7036	39.5155
12.2303	0.914684		-0.435382	5.65219			32.9721	2.96328		21.8452	29.5946
8.03783	-0.62054		5.3698	9.81061			19.932	9.15734		25.6049	30.5008
12.3107	3.92432		2.92369	8.72916			14.5754	20.1377		34.3302	16.4521
7.30468	0		10.6129	3.04352			8.35755	20.4762		31.2808	16.8364
3.69709	11.599		16.7277	13.3423			8.14659	7.10827		27.7855	9.41714
7.36148	23.5968		12.3554	23.3433			21.6357	6.54831		29.4852	13.7903
8.71209	17.6093		7.53154	13.2245			-13.0542	7.3622		31.9558	16.5957
8.42412	10.4437		57.1711	7.94354			22.5543	-2.77998		19.8555	15.2494
8.84854	9.25671		53.346	8.7946			4.9046	-6.24885		14.258	8.16802
7.34416	8.7219		38.8608	9.95484			27.8341	7.89815		12.6902	12.0885
2.28047	6.62445		31.4171	18.7891			8.31381	-1.01049		13.7373	-2.98921
11.0392	9.75143		21.4329	8.17487			26.0134	18.1342		19.4225	14.2963
8.58682	9.11407		19.7542	12.7443			24.5428	14.912		11.5	17.3731
-0.549573	-8.12321		28.4073	9.53528			3.673	6.12973		7.86298	5.49035
9.90354	7.40219		21.4702	9.27381			26.0703	13.9354		43.5041	16.6932
18.0396	2.45069		20.7064	5.40606			8.09558	2.09096		26.083	17.4836
11.8356	-2.90099		18.9753	3.2169			7.30323	5.21561		32.736	16.6599
-5.03738	4.78005		12.5851	11.7873			-0.214552	-0.58408		13.4234	12.0835
6.83355	4.69314		4.86175	8.88062			-0.849755	0.251254		17.6402	6.69962
4.80663	4.65866		12.7927	6.21725			56.3975	3.50574		30.2642	12.1879
1.70007	7.92402		4.52702	5.21081			67.9072	-1.5421		24.9549	9.23533
-0.816132	9.01062		-3.1337	6.65234			44.0666	9.88957		20.1182	3.40216
1.26357	15.9525		5.29307	10.9183			54.2624	0.796547		14.7135	2.69846
24.6175	13.2499		2.8727	7.22899			42.1643	20.7276		16.2345	10.8309
91.7388	9.12894		4.53543	6.45545			24.3011	21.8986		8.42173	5.46752
73.8923	16.7935		8.11222	12.9525			54.8248	-0.441499		13.7175	13.6782
97.544	5.40603		15.0818	10.9137			35.0518	-0.450601		11.4806	-2.62427
118.061	11.2425		31.1825	16.3625			18.954	12.523		9.83475	-1.34347
84.4286	10.3915		22.2714	29.6074			14.113	9.18263		4.46149	10.1651
70.9522	8.48725		31.355	10.8576			-2.89894	2.74203		12.8863	-1.50937
36.2174	7.29572		208.167	9.61488			6.91837	5.65294		6.61443	1.70941
28.016	28.3336		180.86	11.2679			8.87841	6.78343		3.33165	1.10575
9.17735	19.4184		110.424	7.66629			14.5557	19.4333		7.74601	3.92143
20.5594	8.39333		71.6006	9.29624			6.51775	21.6845		8.50222	0.296673
13.4885	13.4792		51.5944	-2.15929			5.92798	131.517		16.8465	-0.563266
7.25271	10.8373		35.9769	4.75669			9.0051	132.982		4.57542	5.18045
7.65628	8.51917		23.205	0.719034			26.4251	113.432		4.06283	3.21935
7.50583	3.86374		19.8968	12.6261			28.0705	93.6982		4.25123	-2.96048
5.15068	3.56302		13.9097	4.24769			18.7003	59.847		4.26958	-1.15181
3.90342	11.9362		10.8438	1.71959			12.9821	36.9508		4.72331	-1.83681
5.80377	9.76878		3.10765	13.9312			12.3633	44.8042		3.56308	0.450304
6.11774	7.04981		-5.12356	11.43			7.91538	18.7084		4.77507	-6.98617
16.1668	9.09776		0.67322	15.6176			19.9411	31.6258		15.2168	-5.6014
23.9939	15.4218		7.05897	2.83699			17.2374	20.3583		24.5675	20.2468
25.6941	5.15123		3.39048	10.4334			2.45754	8.5117		11.6562	24.9983
16.4682	2.63733		2.35529	17.9683			14.6587	17.4525		25.7793	14.4764
12.4928	7.82493		5.63719	4.87006			27.9464	19.578		1.49284	17.7407
6.59944	6.2344		4.93766	4.85054			14.117	8.40657		9.04608	11.6497
4.27852	9.37234		13.737	7.17165			-11.2142	25.7124		18.6391	2.97121
10.5341	2.79926		15.6534	0.999983			8.12814	6.54393		13.4875	10.4486
8.08479	2.29821		2.92088	14.0947			-0.0783849	-0.789041		8.82513	16.173
6.09505	10.4004		-4.8361	12.9396			33.0214	9.33916		9.0146	17.5319
-2.53809	3.01851		-7.30695	16.1424			20.8265	14.0156		8.52642	11.7172
2.54005	11.5233		8.44242	18.4551			5.60831	11.2195		2.15683	13.7414
6.48883	16.2076		24.3601	6.4446			10.6852	6.38254		13.4364	7.61536
-5.10279	14.4488		4.84032	11.7372			7.31433	189.601		7.50703	2.44886
1.88378	3.26048		-8.8383	16.5412			5.13652	186.233		3.3756	3.69117
9.00057	13.8221		-5.72279	6.03257			6.39454	105.835		15.2924	5.63324
-0.244138	6.3995		10.3113	12.7555			20.8837	95.4221		4.23538	1.74564
2.39294	10.4415		6.65873	1.99167			6.65222	34.1956		20.2585	9.23511
5.44069	6.81106		2.55906	12.0386			-5.15594	36.3573		7.54697	27.5964
16.3722	2.87022		7.62686	9.21136			10.4054	37.4744		11.0851	37.4491
7.65556	4.43855		1.60384	5.85922			3.64206	27.6178		-0.607664	24.1432
5.10716	4.39869		4.03872	3.49052			9.04255	20.8671		1.20463	33.1147
2.81229	0.668865		-0.424656	0.201315			12.7003	4.37509		3.19015	53.4151
16.6829	-4.10053		1.36908	-6.55761			16.9923	15.0646		26.5295	41.7094
16.3408	12.1511		7.41108	6.80748			5.8896	-10.1589		7.24509	26.8469
25.045	6.06229		11.7309	5.76089			14.1055	8.97065		12.0432	32.298
17.8955	2.2213		10.2421	1.14774			-2.01626	14.4656		25.0117	28.0038
4.29231	9.71454		5.92489	-2.49248			17.9728	25.219		22.3024	29.5803
0.502242	6.89751		3.55405	10.1107			24.277	11.8999		5.3069	89.6437
-0.214463	1.78958		6.91513	12.1211			22.8441	11.9935		8.94135	71.6745
4.01859	-5.15922		0.748146	30.3396			13.5623	5.6469		9.6132	37.586
2.79427	3.95904		2.83177	27.924			8.46912	1.33611		17.6153	13.9735
2.5024	2.85598		-3.92359	8.38306			10.017	-6.63034		10.278	15.7074
3.90123	12.6882		-5.91937	15.7579			4.33661	7.7772		1.05197	7.03229
3.95878	8.85952		-0.805433	9.01977			15.3311	21.1796		22.9365	9.81776
3.63381	10.7981		8.62945	4.32166			33.64	18.1363		16.8777	6.69658
-8.11216	13.2154		-6.88854	0.772996			22.6558	5.63049		12.5136	9.54069
2.93815	19.9998		11.5118	0.49197			6.4641	10.8623		3.3902	18.3631
-0.310657	18.9942		6.41695	-1.51434			26.7359	8.99344		10.7943	2.78786
1.61845	15.0067		3.86425	14.0754			-3.03723	3.38509		11.9622	8.8606
-5.38462	2.48382		4.06116	10.7828			12.1244	49.3697		11.0978	8.58653
5.16901	7.42782		20.8365	6.48751			22.0813	25.6592		10.416	-0.142692
10.512	21.9776		16.1569	11.8003			28.4815	9.97358		1.34114	6.49597
-1.3477	9.33778		5.34864	10.7556			24.7977	10.1595		19.3142	8.57306
5.18972	-1.58557		4.59175	12.9947			11.1921	23.3331		5.97292	12.0817
4.12444	-3.52262		-3.89163	5.43125			8.72241	9.45264		13.2191	16.06
14.8862	18.0794		-3.60746	4.37483			16.2767	-5.4055		5.77685	15.9941
5.19302	11.936		19.0316	8.4064			19.2543	24.5358		21.2102	9.97722
-5.38886	8.11752		19.7173	2.14197			28.0506	12.8813		48.4103	7.51817
-4.68876	4.09518		5.77486	4.4849			19.4043	-14.8601		36.2244	-2.9233
4.98471	10.1459		0.616248	8.58949			42.5503	1.33636		25.6964	6.58987
8.55587	-0.751424		17.0993	4.71318			16.5503	6.1877		12.0756	4.05476
7.28812	4.32332		4.2845	9.77366			12.0234	5.82992		31.9175	8.93854
48.9253	18.4217		6.55131	-7.69251			28.4772	18.812		18.2846	2.69879
35.3404	23.2495		8.76091	9.41777			30.7983	12.089		20.6507	3.96584
21.6987	28.9787		14.0877	14.9116			22.3455	19.7208		10.7426	0.695191
18.321	28.9749		1.81986	9.82034			15.2955	9.94476		12.612	6.69855
9.16154	24.1489		7.80757	40.1698			14.3511	28.5803		15.4105	10.9026
11.5216	20.0909		31.8211	94.2291			30.6294	11.4638		28.4809	13.4107
4.14066	23.3005		23.8015	78.5731			18.1522	13.7983		20.3569	0.826639
13.83	8.94004		5.82322	39.7921			8.33425	6.7099		10.0054	19.4898
10.3506	13.5389		8.21272	48.1822			21.2829	-4.27406		3.06759	7.85931
3.93406	12.462		1.44624	32.4024			19.5294	4.46272		-1.38174	14.8355
13.4012	10.2989		6.11381	19.1998			22.2462	5.48095		17.6119	10.3867
4.19641	9.46642		8.72343	16.6291			27.086	0.942248		4.88324	-5.6519
-10.7627	9.64812		2.56367	31.6943			13.3171	6.3977		12.4631	15.3434
6.76652	0.153004		23.3946	38.0393			14.3439	-4.54264		9.48833	19.3421
9.93342	13.7747		22.0135	27.81			18.1853	17.7296		9.34963	11.6475
5.01841	-1.03242		24.7553	12.2256			16.0023	7.56436		11.9921	17.1094
7.13266	13.0698		11.0463	32.4772			5.82605	11.1419		4.21868	0.270927
16.0131	8.58948		17.0137	21.5874			7.45852	-2.9133		4.6836	6.31608
13.3855	14.1292		16.3575	18.3583			4.50485	53.7915		4.69091	15.3014
8.42914	10.8939		13.9389	20.5423			23.8497	60.2699		3.8549	11.5609
1.22742	5.60954		11.5016	13.8664			32.8973	31.3708		10.6196	-1.05274
3.10434	10.2787		7.94416	11.4467			8.19602	35.6949		6.7027	5.80915
1.97011	2.2361		9.57785	20.7171			27.5957	17.3776		9.23481	0.699512
7.72216	7.89337		19.0025	5.71323			24.3464	10.7863		6.67529	12.7736
15.2714	8.52909		12.8175	11.4764			31.8053	14.6021		-1.21981	-3.87203
0.0999999	12.8963		6.094	10.2537			20.1897	5.94768		2.91264	9.9321
10.8322	0.381948		8.56135	18.0302			-2.28318	-1.58507		7.29194	9.09783
14.4932	4.24513		15.1251	8.57649			15.9986	13.8205		7.35533	4.84461
9.7019	-2.06955		5.22479	5.76873			42.1305	6.40073		10.6221	11.6475
7.26074	9.12724		6.48192	22.5826			36.5283	29.6642		3.14377	0.578361
2.40973	7.42146		-0.417428	9.09623			12.3537	25.8448		11.2626	4.24908
-4.84382	13.8643		6.51592	0.496821			17.5428	10.1766		2.55163	13.5909
5.95487	0		19.4912	14.6215			34.2189	14.2469		7.06	0.155849
-3.96678	2.87131		19.8302	8.64001			31.4262	11.2174		4.06338	11.322
2.61665	9.50985		22.9486	1.40448			24.9866	11.3554		8.35243	-0.988149
7.60409	16.0353		0.802467	10.1344			14.7244	4.71283		0.560475	3.1645
-8.04238	-3.92505		6.61508	24.3867			13.4664	3.45207		-5.7449	7.03287
9.42795	3.9684		-7.10095	16.1884			21.0327	6.7074		-4.9704	13.6426
1.95658	0.562793		18.8007	19.2728			13.1464	7.99984		-4.0708	9.8302
4.41041	8.76649		14.007	6.11142			27.6755	7.87069		-1.14297	2.20486
11.0761	7.89319		65.0639	14.9724			25.6275	5.89197		3.91615	5.54658
5.62908	7.15591		159.769	7.19813			38.8483	20.1088		0.775603	2.97501
-2.20948	7.64959		111.911	6.5571			29.7872	33.5619		-8.16613	2.45808
11.1937	5.05017		67.9263	6.00862			29.9593	53.5958		23.4644	1.67081
3.71621	5.43085		48.6015	11.1453			24.4074	89.9125		7.22507	10.9692
0.0925292	11.5766		34.0267	7.71351			20.1004	92.812		18.2216	4.22119
0.279652	9.92739		24.5837	0.707845			14.032	45.9823		-16.971	15.271
5.59996	9.15246		31.7033	9.24792			25.0869	48.8932		-3.67332	220.547
-13.5323	6.40884		19.4778	0.540531			29.6265	45.9031		2.93077	266.079
-1.7337	6.95278		6.73967	9.07589			4.98167	22.6346		6.32684	179.689
0.832127	4.63874		16.8237	13.0179			0	23.6191		19.899	121.203
0.903231	8.1196		4.80697	9.22291			17.2562	15.4945		26.1777	75.899
4.97731	6.51317		-4.89202	3.2464			11.4132	10.8128		7.91059	46.0977
10.9912	6.5982		9.04143	2.89692			10.4366	20.3516		2.72391	11.9067
-0.00584395	9.13535		3.44478	10.5959			24.7071	7.84127		7.0434	19.6342
7.48291	2.99558		1.34115	3.65473			19.1347	17.3599		110.193	8.26557
1.2415	10.9795		4.02401	0.426382			13.0989	41.9908		122.635	3.8664
9.84897	5.54895		18.0615	19.329			7.77053	12.4927		71.5621	1.89877
8.0155	11.2308		5.47246	9.05015			16.8035	35.2057		41.8122	10.3516
4.53723	0.995919		10.2825	12.7455			32.0432	9.78938		33.2918	5.82435
13.0644	10.0935		15.4099	1.13241			26.0305	12.6134		13.559	1.11029
12.7257	7.77577		8.13088	11.8449			23.2995	15.3419		18.9948	4.03306
14.7383	9.10858		5.0048	14.8666			27.8162	20.3671		14.4959	-1.16082
[truncated: 173 more rows]
